# Supplementary material for: Salinity-driven microbial adaptation of hydrocarbon-degrading communities in coastal sediments
Source: mSphere. 2026 Jul 2;11(7):e00369-26. doi: 10.1128/msphere.00369-26 (PMC13410759; doi:10.1128/msphere.00369-26)
Supplement: Supplemental Tables — Tables S1–S15. [file msphere.00369-26-s0002.xlsx]

## Sheet: Supplementary Table 1
Supplementary Table 1. Sampling and geographic information about study sites.
Geographic location	BioProject	Sequencing platform	Sample name	Sediment depth (cmbsf)	latitude	Longitude	Sampling season	Salinity group	SRA accession	Biosample accession	Data Size (Gbp)
Zhenhai Bay (Guangdong province, China)	PRJNA739379	Illumina NovaSeq 6000	Z1-D	0-5	22.053 N	112.399 E	Winter	Low-salinity	SRR14920369	SAMN19781853	15.6
			Z1-X	0-5	22.053 N	112.399 E	Summer	Low-salinity	SRR14920370	SAMN19781854	12.1
			Z2-D	0-5	22.032 N	112.38 E	Winter	Low-salinity	SRR14920371	SAMN19781855	15.8
			Z2-X	0-5	22.032 N	112.38 E	Summer	Low-salinity	SRR14920372	SAMN19781856	13.3
			Z3-D	0-5	22.007 N	112.371 E	Winter	Low-salinity	SRR14920374	SAMN19781857	13.9
			Z3-X	0-5	22.007 N	112.371 E	Summer	Low-salinity	SRR14920375	SAMN19781858	12.4
			Z4-D	0-5	21.978 N	112.373 E	Winter	Low-salinity	SRR14920376	SAMN19781859	24.3
			Z4-X	0-5	21.978 N	112.373 E	Summer	Low-salinity	SRR14920377	SAMN19781860	12.9
			Z5-D	0-5	21.953 N	112.385 E	Winter	Mid-salinity	SRR14920378	SAMN19781861	13.4
			Z5-X	0-5	21.953 N	112.385 E	Summer	Mid-salinity	SRR14920379	SAMN19781862	17.5
			Z6-D	0-5	21.924 N	112.393 E	Winter	Mid-salinity	SRR14920380	SAMN19781863	12.4
			Z6-X	0-5	21.924 N	112.393 E	Summer	Mid-salinity	SRR14920381	SAMN19781864	11.8
			Z7-D	0-5	21.898 N	112.401 E	Winter	Mid-salinity	SRR14920358	SAMN19781865	11.1
			Z7-X	0-5	21.898 N	112.401 E	Summer	Mid-salinity	SRR14920359	SAMN19781866	14.9
			Z8-D	0-5	21.865 N	112.407 E	Winter	Mid-salinity	SRR14920362	SAMN19781867	12.1
			Z8-X	0-5	21.865 N	112.407 E	Summer	Mid-salinity	SRR14920363	SAMN19781868	12.1
			Z9-D	0-5	21.833 N	112.411 E	Winter	High-salinity	SRR14920364	SAMN19781869	12.5
			Z9-X	0-5	21.833 N	112.411 E	Summer	High-salinity	SRR14920365	SAMN19781870	15.6
			Z10-D	0-5	21.81 N	112.429 E	Winter	High-salinity	SRR14920366	SAMN19781871	13.1
			Z10-X	0-5	21.81 N	112.429 E	Summer	High-salinity	SRR14920367	SAMN19781872	12.8
			Z11-D	0-5	21.796 N	112.457 E	Winter	High-salinity	SRR14920368	SAMN19781873	15.4
			Z11-X	0-5	21.796 N	112.457 E	Summer	High-salinity	SRR14920373	SAMN19781874	12.5
			Z12-D	0-5	21.785 N	112.487 E	Winter	High-salinity	SRR14920360	SAMN19781875	11.3
			Z12-X	0-5	21.785 N	112.487 E	Summer	High-salinity	SRR14920361	SAMN19781876	10.4

## Sheet: Supplementary Table 2
Supplementary Table 2. Environmental parameters of sediments and overlying water(BW).
Sample	Water depth (m)	BW-salinity(‰)	BW-T(℃)	BW-DO(mg L-1)	BW-pH	BW-NH4+(μM)	BW-NO3-(μM)	BW-NO2-(μM)	BW-DOC(mg L-1)	BW-TC	BW-TIC	BW-TN(mg L-1)	NH4(ug N g-1 dry soil)	NO2(ug N g-1 dry soil)	NO3(ug N g-1 dry soil)	TOC(mg g-1)	TN(mg g-1)	C:N	Clay(%)	Silt(%)	Sand(%)	MФ(μm)	sediment median grain size(μm)	Specific surface area/SSA (cm2 mL-1)	Fe2+(mg L-1)	Fe3+(mg L-1)	δ13Corg(‰)	δTN15N(‰)	Chl a (ug g-1)	Chl b (ug g-1)	Car(ug g-1)	Total pigments	DOC (mg g-1)	LOC(mg g-1)	HFOC(mg g-1)	LFOC(mg g-1)	MBC(mg g-1)
Z1-D	1.1	14.15	18.6	5.28	7.76	9.16	21	0.470228	2.946			0.582	5.2628	0.0394812	2.10686	10.8774	1.10741	9.8232	30.9	63.1	6	7.11	16.76	22544.2	0.702657	2.36417	-24.596	4.037	10.514	11.4277	4.20071	26.1424	0.17557	2.42	7.92031	2.95713	0.19843
Z1-X	0.98	0.24	27.2	4.45	6.94	18.248	19.772	0.821242	3.401	9.819	6.418	0.4663	20.552	0.0193382	0.807837	16.9928	1.43142	11.859	34.5	62.28	3.22	6.16733	12.1151	23388.4	3.89226	2.63167	-24.569	4.64	5.05763	2.12261	4.93334	12.1136	0.22923	2.49424	9.13463	7.85819	0.329093
Z2-D	1.2	18.59	18.4	5.05	7.75	7.69	20.22	0.427466	2.641			0.5612	7.67966	0.104932	3.98975	10.1508	1.29084	7.8624	32.9	65.7	1.4	6.44	10.7	25405.9	0.975609	3.37877	-24.076	4.198	19.0765	24.1529	2.88956	46.119	0.15876	2.67239	7.66493	2.48584	0.17843
Z2-X	1.25	0.28	27	5.33	7.07	35.4147	47.2025	1.00267	4.671	11.82	7.149	0.8681	13.683	0.0210031	0.838425	15.3806	1.37211	11.2078	33.1	64.89	2.01	6.47634	11.5044	23290.8	5.1108	2.64756	-23.893	4.509	1.22426	25.0395	1.30383	27.5676	0.16161	1.53463	9.90481	5.47582	0.210943
Z3-D	1.1	20.06	18.6	5.42	8.06	11.78	28.03	0.552635	2.395			0.6375	0.504942	0.00855754	1.51868	8.36465	1.01342	8.2488	35.6	63.4	1	5.98	9.93	16067.4	0.28631	3.92097	-23.955	4.549	13.6111	18.0244	0.969148	32.6047	0.07278	2.79135	6.55605	1.8086	0.09843
Z3-X	1.11	0.39	26.2	6.5	7.14	27.1403	34.6015	0.867585	4.263	10.41	6.147	0.4775	14.1505	0.0359451	0.972488	11.3177	1.30233	8.6877	31.1	68.42	0.48	6.78016	9.94711	23446.4	2.68444	2.31838	-24.07	4.334	9.56173	25.5191	0.043497	35.1243	0.16152	1.60923	8.36834	2.94932	0.15948
Z4-D	0.9	21.65	18.8	5.07	8.06	13.84	34.94	0.56778	2.381			0.6582	22.2488	0.0984099	3.42292	8.72519	1.09661	7.9666	34.3	65	0.7	6.18	9.66	25445.2	1.67864	3.53127	-23.443	4.39	16.9421	27.43	0.225871	44.598	0.10689	0.996053	6.71368	2.01151	0.121903
Z4-X	0.89	0.61	27	6.27	7.18	32.3807	32.7849	0.878431	4.416	10.68	6.264	0.5504	10.9717	0.00958154	2.16065	12.1103	1.40025	8.6506	33.8	65.11	1.09	6.24092	10.147	24453.9	0.940229	3.55323	-24.367	4.865	3.3373	21.6819	0.135949	25.1552	0.17079	1.08942	8.22511	3.88515	0.17532
Z5-D	0.8	22.72	18.3	4.94	8.09	12.14	35.95	0.650631	2.176			0.6514	3.04853	0.0135598	3.06573	10.053	1.27475	7.8868	33.8	65	1.2	6.3	10.54	26691.3	2.01969	2.54783	-23.73	4.117	11.013	2.23073	7.70695	20.9507	0.16026	2.88109	7.74764	2.30539	0.18984
Z5-X	0.68	1.39	27.4	6.8	7.28	19.4789	29.7148	0.583608	5.707	15.59	9.883	0	27.475	0.0252329	1.9014	8.98884	1.15574	7.7771	33.9	65.04	1.06	6.2558	9.98898	23385.6	4.22504	1.51557	-22.79	4.21	0.466762	17.9889	0.344553	18.8002	0.11211	2.61217	6.03053	2.9583	0.132985
Z6-D	1.1	23.23	18.3	5.15	8.13	10.7	32.11	0.647513	2.382			0.6212	2.86103	0.00973812	3.16991	9.79007	1.25084	7.8244	30.3	68.5	1.2	6.66	10.59	21638.5	1.24642	3.96064	-22.97	4.179	13.2958	5.90653	11.5543	30.7566	0.12494	1.54486	7.78884	2.00123	0.13092
Z6-X	1.35	1.61	27.1	6.9	7.42	27.2731	36.1395	0.75715	4.47	11.74	7.27	0.1989	20.1666	0.00778062	2.57784	9.58399	1.27009	7.5455	33.2	65.29	1.51	6.39473	10.7825	23664.7	2.72702	2.78274	-23.593	3.708	1.14872	23.7551	0.227383	25.1312	0.14487	1.60574	6.79775	2.78624	0.15439
Z7-D	0.8	23.55	18.9	4.88	8.17	9.61	33.05	0.674685	2.198			0.6451	5.67866	0.0736797	1.59125	8.42631	1.10137	7.6551	34.6	64.4	1	6.14	9.83	23907.3	1.36247	3.35355	-23.681	3.971	18.1418	28.4899	0.0558788	46.6876	0.12501	1.41558	6.90801	1.5183	0.14329
Z7-X	1.08	1.82	26.4	5.52	7.44	34.4187	32.2157	1.01253	3.474	11.26	7.786	0.5287	15.9108	0.0119869	0.721456	8.87775	1.10945	7.9937	30.7	67.93	1.37	6.85855	11.1914	24449.3	3.47102	1.90927	-22.527	4.207	5.73316	26.4243	0.193342	32.3508	0.11022	1.72248	6.46392	2.41383	0.11894
Z8-D	1.3	24.26	19.4	4.78	8.1	8.64	37.47	0.631923	2.256			0.6314	4.55374	0.0869196	1.8435	8.8244	1.05366	8.3795	29.9	68.3	1.8	6.87	11.78	27976.9	2.70012	2.96709	-23.335	4.815	4.53442	23.3947	1.45983	29.389	0.12891	1.89153	7.52345	1.30095	0.132904
Z8-X	1.56	3.47	27.3	6.69	7.58	41.6664	54.1298	1.0569	5.631	15.65	10.019	0.5724	9.62962	0.00801379	1.22227	9.86278	1.25786	7.8365	31.8	67.6	0.6	6.71904	10.1901	22608	2.83012	2.38522	-23.127	4.713	3.36359	18.2197	4.28747	25.8708	0.15501	1.50334	6.13298	3.72979	0.135903
Z9-D	0.9	25.56	19.1	4.72	8.16	9.67	37.42	0.779809	1.95			0.5933	1.91178	0.00938667	1.96715	9.98523	1.23662	8.0777	31.7	67.1	1.2	6.28	10.2	25502.7	0.815261	5.36594	-20.979	4.133	7.97693	1.99019	4.76223	14.7293	0.13842	1.89018	6.64476	3.34047	0.15093
Z9-X	1.56	5.94	27.4	6.38	7.76	59.1905	58.5441	1.05887	6.136	17.54	11.404	1.36	8.57431	0.0199797	1.285	10.2343	1.27929	8.0078	31.3	68.39	0.31	6.73111	9.8089	23712.9	3.62661	1.49956	-23.14	4.246	3.06968	5.23505	7.73436	16.0391	0.1194	1.49503	6.7773	3.457	0.123094
Z10-D	1	26.19	19.8	4.85	8.21	11.9	32.81	0.847516	1.823			0.6539	6.36513	0.0809372	1.47109	8.61393	1.07818	7.9851	33.4	65.6	1	6.47	10.88	23907.3	1.05312	3.43133	-19.854	4.103	5.49066	2.22526	3.30231	11.0182	0.10707	2.05903	6.6724	1.94153	0.11309
Z10-X	1.74	9.14	26.9	6.94	7.96	26.0167	88.8812	0.982951	5.762	20.81	15.048	0.2768	15.8274	0.00259836	1.78075	9.34758	1.18994	7.8566	33.7	65.84	0.46	6.23878	9.50331	24614.7	3.6682	1.94832	-22.657	4.012	4.84031	2.12281	3.39013	10.3533	0.20223	0.432023	7.22732	2.12026	0.18953
Z11-D	1.2	27.87	20.2	4.82	8.26	5.98	15.48	0.695621	2.139			0.5737	11.8801	0.0410371	1.18547	7.80796	0.970667	8.0465	32.1	66.5	1.4	7.03	12.23	27976.9	1.60116	3.37008	-20.58	4.398	4.81396	9.55915	4.57732	18.9504	0.09042	0.310282	6.46763	1.34033	0.10953
Z11-X	1.86	11.12	26.8	6.64	8	12.3079	91.2367	0.902096	8.367	24.54	16.173	0.4328	18.1248	0.0138958	1.0898	8.86705	1.12144	7.8992	29.5	69.86	0.64	7.4668	11.3958	22358	1.62346	2.83414	-22.759	4.37	4.07963	1.43263	5.47771	10.99	0.10128	2.46053	6.64524	2.22181	0.132894
Z12-D	1.2	28.54	20.2	5.08	8.36	2.78	33.45	0.462656	2.105			0.42	23.8825	0.0457105	1.22756	8.23111	1.03449	7.9495	29	67.7	3.3	7.03	13.37	25502.7	1.64602	3.41204	-20.078	3.902	6.0095	2.73671	4.99101	13.7372	0.0999	1.92308	6.27656	1.95455	0.104389
Z12-X	2.04	13.2	27.2	6.52	8.04	17.4155	85.1572	0.735457	7.785	24.38	16.595	0.5937	19.289	0.00562363	0.949843	7.23866	0.900135	8.0473	22.9	73.73	3.37	10.8324	17.1019	18135.3	1.74045	1.99786	-21.566	4.556	3.79663	1.22906	2.34569	7.37138	0.0951	3.38477	5.42607	1.81259	0.109538

## Sheet: Supplementary Table 3
Supplementary Table 3. Relative abundance of microbial OTUs at phylum and class levels.
Phylum	Z1X	Z2X	Z3X	Z4X	Z1D	Z2D	Z3D	Z4D	Z5X	Z6X	Z7X	Z8X	Z5D	Z6D	Z7D	Z8D	Z9X	Z10X	Z11X	Z12X	Z9D	Z10D	Z11D	Z12D
Proteobacteria	0.247126	0.260311	0.263861	0.276031	0.229378	0.269185	0.269777	0.271045	0.264875	0.272819	0.277299	0.286511	0.277214	0.278905	0.285412	0.281102	0.282877	0.282708	0.286511	0.289131	0.283976	0.29116	0.284145	0.289554
Chloroflexi	0.0811359	0.0796991	0.0794456	0.0853617	0.0812204	0.0703178	0.0777552	0.0824882	0.0863759	0.0781778	0.0725997	0.0771636	0.0833333	0.0807133	0.0801217	0.078854	0.0806288	0.0817275	0.0838404	0.0799527	0.0743746	0.0786849	0.0786849	0.076403
Desulfobacterota	0.0889959	0.079023	0.0723462	0.0699797	0.0949966	0.0841785	0.0758114	0.076403	0.0728533	0.0746281	0.0732759	0.0714165	0.0694726	0.0722617	0.0720926	0.0758114	0.0749662	0.0745436	0.0665145	0.0672752	0.0718391	0.0714165	0.0706558	0.0724307
Planctomycetota	0.0653313	0.0691346	0.0689655	0.0665145	0.06119	0.0641481	0.0653313	0.0699797	0.068881	0.0668526	0.0658384	0.0684584	0.0683739	0.0674442	0.0646552	0.0644016	0.066092	0.06643	0.0658384	0.0665145	0.0673597	0.0657539	0.0676978	0.0687965
Acidobacteriota	0.0600068	0.0614435	0.058908	0.0556964	0.061359	0.0602603	0.0578093	0.0583164	0.0557809	0.0601758	0.058908	0.0576403	0.0597532	0.0611055	0.0578093	0.0604293	0.0573867	0.0586545	0.0602603	0.0575558	0.0633029	0.0578938	0.0637255	0.0557809
Bacteroidota	0.0549358	0.0568796	0.056288	0.0575558	0.0507945	0.061359	0.056288	0.0506254	0.0569642	0.05857	0.0594997	0.0569642	0.0544287	0.0541751	0.0593306	0.0529074	0.0584855	0.0558654	0.0535835	0.0537525	0.0557809	0.051048	0.0545977	0.0584009
Verrucomicrobiota	0.0530764	0.0507099	0.0534145	0.0505409	0.0473293	0.0491886	0.0517241	0.0496957	0.0469912	0.0480899	0.0458925	0.0473293	0.0518932	0.0469912	0.0471602	0.0409905	0.0451318	0.0472448	0.0442022	0.0477519	0.045808	0.0471602	0.0446247	0.046146
Actinobacteriota	0.0223969	0.0252705	0.0220588	0.0234956	0.0238337	0.0225659	0.0267072	0.0212982	0.0214672	0.0240872	0.0303414	0.0267072	0.0240872	0.0261156	0.0267072	0.025355	0.0267072	0.0252705	0.0289047	0.028144	0.028144	0.0274679	0.0251014	0.0271298
Myxococcota	0.023073	0.0235801	0.0250169	0.0256085	0.0238337	0.0223124	0.0244253	0.0240027	0.025693	0.025693	0.0270453	0.0241717	0.0250169	0.0246788	0.025693	0.0262847	0.0240872	0.025355	0.0252705	0.0247634	0.0247634	0.0234956	0.0236646	0.0244253
Gemmatimonadota	0.0212137	0.0233266	0.022735	0.0239182	0.0240872	0.0199459	0.0221433	0.0220588	0.0232421	0.0246788	0.0240872	0.0245098	0.0212137	0.022904	0.0250169	0.0229885	0.0241717	0.0236646	0.0223124	0.020453	0.0212982	0.0239182	0.0244253	0.0215517
Patescibacteria	0.0216362	0.0233266	0.0201149	0.0221433	0.0205375	0.0241717	0.020284	0.0210446	0.0212982	0.0234111	0.0235801	0.0209601	0.020622	0.0228195	0.0217208	0.0236646	0.0220588	0.0199459	0.0207066	0.025693	0.0216362	0.0218898	0.0201995	0.0214672
Nitrospirota	0.0269608	0.0222279	0.0226504	0.0226504	0.027975	0.0218053	0.0196078	0.0221433	0.0212137	0.0185936	0.0191007	0.0191853	0.0216362	0.0177485	0.0177485	0.0203685	0.0187627	0.0200304	0.0179175	0.0186782	0.0203685	0.0191853	0.0196924	0.0168188
Cyanobacteria	0.0222279	0.0175794	0.0208756	0.0180865	0.0259466	0.0218898	0.0211291	0.0208756	0.0200304	0.0180865	0.0203685	0.0201995	0.0218898	0.0205375	0.0207911	0.0194388	0.0195233	0.0201995	0.0197769	0.0208756	0.020284	0.0208756	0.0212137	0.0182556
Crenarchaeota	0.0154665	0.0159736	0.0172414	0.0195233	0.0185936	0.0164807	0.0172414	0.0193543	0.0199459	0.0185936	0.0197769	0.0201149	0.0193543	0.0177485	0.0189317	0.0209601	0.0164807	0.0191853	0.0175794	0.0194388	0.0196078	0.0185091	0.0163117	0.0197769
Firmicutes	0.0179175	0.017664	0.0175794	0.0164807	0.0163962	0.0166498	0.0156356	0.0159736	0.0179175	0.0183401	0.0165652	0.0166498	0.0149594	0.0170723	0.0159736	0.0174949	0.0167343	0.0182556	0.0189317	0.0167343	0.0152975	0.0166498	0.0195233	0.0182556
other	0.178499	0.173851	0.178499	0.166413	0.192529	0.175541	0.17833	0.174696	0.176471	0.169202	0.165822	0.162018	0.166751	0.16878	0.160835	0.168949	0.165906	0.16092	0.16785	0.163286	0.16616	0.164892	0.165737	0.164807
Class	Z1X	Z2X	Z3X	Z4X	Z1D	Z2D	Z3D	Z4D	Z5X	Z6X	Z7X	Z8X	Z5D	Z6D	Z7D	Z8D	Z9X	Z10X	Z11X	Z12X	Z9D	Z10D	Z11D	Z12D
other	0.383029	0.377451	0.37931	0.36621	0.401285	0.374408	0.375085	0.369591	0.372211	0.371197	0.363168	0.36021	0.356491	0.366971	0.352857	0.36021	0.352941	0.349645	0.353448	0.353533	0.354124	0.359533	0.355899	0.356744
Dehalococcoidia	0.0112407	0.0100575	0.0113252	0.00929682	0.0109026	0.00802907	0.00862069	0.00887424	0.0112407	0.00853617	0.00752197	0.00878972	0.0115788	0.0104801	0.00887424	0.00904327	0.00980392	0.0103955	0.00887424	0.00912779	0.00971941	0.00963489	0.00980392	0.00802907
Chlamydiae	0.00980392	0.0106491	0.00929682	0.0108181	0.0103955	0.010311	0.0109026	0.0104801	0.00853617	0.00938134	0.00895876	0.00929682	0.00929682	0.00904327	0.0104801	0.00988844	0.00980392	0.0103955	0.00878972	0.00980392	0.00887424	0.010142	0.00946586	0.00971941
Nitrososphaeria	0.00633874	0.00735294	0.00836714	0.0106491	0.00566261	0.00760649	0.00912779	0.00878972	0.00980392	0.0106491	0.0116633	0.0106491	0.0121704	0.00895876	0.0109026	0.0112407	0.00887424	0.0115788	0.0104801	0.0120014	0.0117478	0.00997295	0.00853617	0.0114943
Acidimicrobiia	0.00802907	0.00836714	0.00760649	0.00971941	0.00811359	0.00895876	0.00955037	0.00836714	0.00802907	0.00980392	0.0118323	0.0111562	0.00963489	0.0108181	0.0121704	0.0108181	0.0117478	0.0114097	0.0131001	0.0136917	0.012593	0.012931	0.0119168	0.012762
Desulfuromonadia	0.0142833	0.0118323	0.0102265	0.012931	0.0142833	0.015213	0.012762	0.0119168	0.0118323	0.0106491	0.0106491	0.0116633	0.0112407	0.010311	0.0109026	0.0109872	0.0103955	0.0119168	0.00828262	0.010311	0.0106491	0.0114097	0.010311	0.0100575
Subgroup 22	0.00921231	0.00971941	0.00870521	0.0113252	0.00904327	0.00929682	0.00845166	0.0122549	0.0109026	0.012593	0.0124239	0.0133536	0.0111562	0.0116633	0.0116633	0.0142833	0.0132691	0.0128465	0.0136917	0.0124239	0.012762	0.0124239	0.0142833	0.0123394
Thermodesulfovibrionia	0.017664	0.0136917	0.012931	0.012931	0.0195233	0.0131846	0.0124239	0.0149594	0.012931	0.0117478	0.0118323	0.0115788	0.0134381	0.0108181	0.0113252	0.0134381	0.0112407	0.012762	0.0117478	0.0124239	0.0130156	0.0123394	0.0120014	0.0111562
Vicinamibacteria	0.0169878	0.017833	0.0148749	0.0143678	0.0182556	0.0165652	0.0169878	0.0142833	0.0126775	0.0120859	0.0114097	0.0120014	0.0136072	0.0138607	0.0130156	0.012762	0.0115788	0.012762	0.0111562	0.010142	0.0131846	0.0114097	0.0136917	0.0111562
Thermoanaerobaculia	0.0114097	0.0126775	0.0133536	0.0114943	0.010142	0.0123394	0.0131001	0.0114943	0.0120859	0.0152975	0.0152975	0.0150439	0.0134381	0.015551	0.0158046	0.0159736	0.0140297	0.0131846	0.017833	0.0162272	0.0175794	0.0137762	0.0184246	0.0145368
Desulfobulbia	0.0208756	0.0174104	0.0183401	0.015213	0.0205375	0.0188472	0.0169033	0.0168188	0.0156356	0.0164807	0.0199459	0.0161427	0.0141988	0.017833	0.0180865	0.0170723	0.0195233	0.0172414	0.0149594	0.0157201	0.0163962	0.015213	0.0174104	0.0158891
Polyangia	0.0162272	0.0161427	0.0182556	0.0171569	0.0170723	0.0158891	0.0182556	0.0168188	0.0195233	0.0179175	0.0201995	0.0169033	0.0182556	0.0171569	0.0174104	0.0191853	0.017833	0.0197769	0.0191007	0.018002	0.0188472	0.0170723	0.0173259	0.0182556
Phycisphaerae	0.0175794	0.0185091	0.020284	0.0183401	0.0172414	0.015551	0.0185091	0.0223969	0.0193543	0.0191853	0.0195233	0.0175794	0.0233266	0.0177485	0.0187627	0.0174949	0.0185936	0.0191853	0.0186782	0.0177485	0.0166498	0.0195233	0.0207066	0.0181711
Cyanobacteriia	0.0211291	0.0170723	0.0198614	0.0170723	0.0251014	0.0208756	0.0201149	0.0194388	0.0189317	0.0167343	0.0189317	0.0188472	0.0212137	0.0194388	0.0194388	0.0185091	0.0187627	0.0184246	0.0192698	0.0199459	0.0187627	0.0199459	0.020284	0.0170723
Verrucomicrobiae	0.0274679	0.0249324	0.0278905	0.0229885	0.0240872	0.0239182	0.0233266	0.0223124	0.0233266	0.0224814	0.0209601	0.0207066	0.0246788	0.0214672	0.0217208	0.0174949	0.0220588	0.0217208	0.022735	0.0215517	0.0218898	0.0210446	0.0214672	0.0195233
Planctomycetes	0.0264537	0.0266227	0.0242563	0.025693	0.0226504	0.0257776	0.0233266	0.0228195	0.0262847	0.0232421	0.0240027	0.0259466	0.0242563	0.0244253	0.0249324	0.0239182	0.0264537	0.0267918	0.0231575	0.0244253	0.0269608	0.0235801	0.0235801	0.0262001
Desulfobacteria	0.0326234	0.0320318	0.0272143	0.0248479	0.0335531	0.0313556	0.0284821	0.0309331	0.0289892	0.0287356	0.0276369	0.0257776	0.0278059	0.0270453	0.0262001	0.0302569	0.0297498	0.0291582	0.0272143	0.025693	0.0284821	0.0268763	0.025693	0.0272143
Bacteroidia	0.0419202	0.0462306	0.0452164	0.0455544	0.0397228	0.0467377	0.043526	0.0396383	0.0454699	0.0479209	0.0479209	0.0469912	0.043526	0.0455544	0.0467377	0.043526	0.0481744	0.0451318	0.0438641	0.0455544	0.0465686	0.0412441	0.0444557	0.0483435
Anaerolineae	0.0622042	0.0619506	0.061021	0.0687965	0.0642326	0.0576403	0.0625423	0.0679513	0.0691346	0.063979	0.0603448	0.0625423	0.0652468	0.0641481	0.0649932	0.0643171	0.063979	0.0646552	0.0691346	0.0643171	0.058739	0.0625423	0.0619506	0.0637255
Alphaproteobacteria	0.0742055	0.0802062	0.0821501	0.0826572	0.071501	0.0780088	0.0848546	0.0802907	0.0794456	0.0806288	0.0822346	0.0872211	0.078854	0.0804598	0.0795301	0.0795301	0.0819811	0.0802907	0.0787694	0.0795301	0.0864604	0.0836714	0.0861224	0.081812
Gammaproteobacteria	0.171315	0.17926	0.179513	0.191937	0.156694	0.189486	0.183147	0.189571	0.183654	0.190754	0.193543	0.1976	0.196586	0.196247	0.204192	0.200051	0.199206	0.200727	0.205713	0.207826	0.195994	0.205713	0.19667	0.205798

## Sheet: Supplementary Table 4
Supplementary Table 4. Shannon index, Chao1 and Observed OTUs of microbial populations.
Sample	Shannon	Chao1	Observed OTUs
Z1-D	6.31133	1900.57	689.857
Z1-X	6.3382	1917.07	698.214
Z2-D	6.23783	1962.06	673.214
Z2-X	6.30065	1671.65	674.286
Z3-D	6.27245	1666.15	668.357
Z3-X	6.30734	1731.7	678.643
Z4-D	6.34395	2229.33	711.571
Z4-X	6.31586	1790.2	688.429
Z5-D	6.07597	1623.86	620
Z5-X	6.21032	1820.67	656.929
Z6-D	6.01351	1608.83	597.786
Z6-X	6.18881	1655.5	641.429
Z7-D	6.09908	1544.27	618.571
Z7-X	6.08553	1302.84	598
Z8-D	6.2054	1607.67	647.071
Z8-X	6.21829	1700.5	654
Z9-D	6.12227	1556.32	623.5
Z9-X	6.22616	1911.96	663.571
Z10-D	5.99468	1338.66	580.429
Z10-X	6.12391	1661.53	625.929
Z11-D	6.01052	1451.81	591.643
Z11-X	6.14905	1667	635.143
Z12-D	6.12386	1515.23	616.714
Z12-X	6.08802	1483.34	608.429

## Sheet: Supplementary Table 5
Supplementary Table 5. Relative abundance of 509 aerobic hydrocarbon-degrading genes in the non-redundant gene catalog of Zhenhai Bay sediments.
gene_id	gene_type	Z6-D	Z4-D	Z6-X	Z3-X	Z12-X	Z5-X	Z10-D	Z5-D	Z11-D	Z1-D	Z12-D	Z7-X	Z3-D	Z4-X	Z2-D	Z7-D	Z1-X	Z9-D	Z9-X	Z2-X	Z11-X	Z10-X	Z8-D	Z8-X
co_assembly.fasta_k141_13794765_length_95001_cov_83.9713_38	AlkB	0.052188	0.090575	0	0	0.08087	0.094041	0.055587	0.140833	0.096955	0	0.144124	0.127494	0	0	0.125786	0.092415	0	0.065016	0.122927	0	0.045759	0.062865	0.152376	0.071186
co_assembly.fasta_k141_28969586_length_85874_cov_46.0000_77	AlkB	0.048942	0.048168	0	0.029035	0.055728	0.158479	0.076593	0.022078	0.016706	0	0.074458	0	0.028078	0	0.021662	0.047799	0	0.02241	0.072635	0	0.070961	0.194914	0.045054	0.098165
co_assembly.fasta_k141_17254190_length_79510_cov_59.0929_13	AlkB	0.024378	0.175215	0	0.028927	0.02776	0.014352	0	0.021994	0.019304	0	0.098911	0	0	0.119466	0.043164	0	0.066284	0.066975	0.054271	0.02644	0.070695	0.043153	0	0.043189
co_assembly.fasta_k141_16498920_length_72214_cov_62.4171_59	AlkB	0.132423	0.039127	0.027335	0.125491	0.180702	0.085954	0.144791	0.238875	0.393141	0.04955	0.026799	0.047603	0	0.032392	0.098558	0.10903	0	0.145461	0.022537	0.028691	0.10231	0.116997	0.089941	0.079689
co_assembly.fasta_k141_12510341_length_67522_cov_39.0000_36	AlkB	0.036028	0.219687	0.037812	0.315852	0.11022	0.071216	0.132561	0.130346	0	0	0.245472	0.146152	0.032431	0.224483	0.06532	0.034953	0.098694	0.132949	0.17955	0.131218	0.070333	0.235596	0.142242	0.194115
co_assembly.fasta_k141_11219629_length_65902_cov_14.0000_34	AlkB	0.027126	0	0.026377	0	0.02906	0	0	0.092151	0.072744	0	0.028665	0.096402	0	0	0.02258	0.02495	0	0.046765	0.020882	0	0.074023	0.045164	0	0
co_assembly.fasta_k141_3261248_length_63467_cov_54.4354_6	AlkB	0.115339	0.074983	0.124296	0.191808	0.133403	0.043825	0.186857	0.10408	0.195147	0.332682	0.033131	0.139364	0.052894	0.084873	0.340607	0.135124	0.102568	0.126785	0.099013	0.26329	0.089245	0.102197	0.042425	0.092532
co_assembly.fasta_k141_11905090_length_63296_cov_59.6573_51	AlkB	0.268161	0.035988	0.125998	0	0.055521	0.028704	0.038155	0.263933	0.066575	0	0.148367	0.147256	0	0.029867	0.021582	0.095234	0	0.146119	0.036181	0	0.09426	0.043153	0.08976	0.024448
co_assembly.fasta_k141_8676632_length_58036_cov_42.1611_45	AlkB	0.13316	0.02372	0	0	0.054907	0.042568	0.042672	0.304474	0.164587	0	0.143187	0.091004	0	0	0.021346	0.215188	0	0.088302	0.107329	0	0.046606	0.080421	0.044366	0
co_assembly.fasta_k141_1206439_length_54056_cov_31.7375_6	AlkB	0.095794	0.02261	0.095135	0	0.052397	0.054098	0.162101	0.153697	0.148746	0.021578	0.070058	0	0.079054	0	0.040762	0.05912	0	0.231613	0.085308	0	0.111162	0.099083	0	0.069151
co_assembly.fasta_k141_9472249_length_49794_cov_18.0082_39	AlkB	0	0.082708	0	0.085511	0.027353	0.014136	0	0.043335	0	0.135125	0	0.018133	0.247924	0.176577	0.137807	0.117157	0.065316	0.02762	0.017822	0.124615	0.069652	0.021261	0	0.120416
co_assembly.fasta_k141_21538764_length_38465_cov_133.7005_22	AlkB	0.580183	0.048354	0.228497	0.058287	0.083906	0.065096	0.230635	0.593289	0.150926	0	0.19929	0.537862	0.028187	0.06018	0.065227	0.274332	0.066779	0.157463	0.139253	0	0.205817	0.065214	0.057958	0.024635
co_assembly.fasta_k141_22480696_length_38155_cov_222.9886_10	AlkB	0.13158	0.133881	0.026599	0	0.067004	0.085459	0.189373	0.196467	0.071082	0	0.073641	0.091345	0	0	0.064273	0.165398	0.032898	0.142747	0.096094	0.026244	0.04678	0.192761	0.096224	0.072793
co_assembly.fasta_k141_6634839_length_35343_cov_82.2512_28	AlkB	0.146826	0.012042	0.093328	0	0.184074	0.028814	0.060825	0.066233	0.138523	0	0.114262	0.147814	0.056156	0	0	0.051399	0	0.067229	0.090794	0	0.094615	0.043314	0.090107	0.073624
co_assembly.fasta_k141_15160604_length_34282_cov_16.0000_9	AlkB	0.044082	0.065021	0.182577	0.026203	0.048084	0.038891	0.086434	0	0.06025	0.020712	0.044836	0	0	0	0.058693	0.086049	0	0.040389	0.065455	0.023936	0	0	0	0.044205
co_assembly.fasta_k141_6234681_length_33788_cov_56.4912_6	AlkB	0.035686	0.048354	0	0.029143	0.2413	0.166854	0.154397	0.048467	0.123128	0.050582	0.133837	0.037094	0	0.12036	0.043485	0.071974	0.07337	0.134968	0.119245	0.107959	0.094972	0.043476	0.090458	0
co_assembly.fasta_k141_9176680_length_32467_cov_38.0295_15	AlkB	0.221926	0.036405	0.050968	0	0.028074	0.072593	0.038583	0.17797	0.050499	0	0.075012	0.148942	0	0	0.021823	0.224822	0.100545	0.02258	0.054892	0	0.023833	0.152737	0.045405	0
co_assembly.fasta_k141_723317_length_29450_cov_27.1832_20	AlkB	0.121891	0.095968	0.0252	0	0.249843	0.100465	0.057232	0.109972	0.14217	0	0.222551	0.073628	0	0	0.021582	0.071425	0	0.133951	0.072361	0	0	0.06473	0.04488	0.024448
co_assembly.fasta_k141_3681000_length_28609_cov_19.9372_5	AlkB	0.236614	0.023281	0.024471	0	0	0	0.018529	0.162683	0.064637	0	0.025068	0.107204	0	0	0.188679	0.092415	0	0.086688	0.070244	0	0	0.04191	0	0.071186
co_assembly.fasta_k141_8306752_length_28542_cov_60.0018_24	AlkB	0.097513	0.05998	0.076218	0.028927	0.02776	0.057408	0.095387	0.021994	0	0	0.024728	0.073628	0.02797	0	0.021582	0.047617	0	0.022325	0.036181	0.02644	0.023565	0.021577	0	0.024448
co_assembly.fasta_k141_5344970_length_28538_cov_35.9951_7	AlkB	0.216089	0.035988	0.050399	0	0.055521	0.07176	0.07631	0.131966	0.116507	0	0.098911	0.073628	0	0	0.043164	0.095234	0	0.047275	0.01809	0	0.04713	0.06473	0	0.024448
co_assembly.fasta_k141_17354769_length_27315_cov_10.0000_15	AlkB	0.149093	0.036689	0.025677	0	0.028287	0.014632	0.038874	0.022417	0.067847	0	0.050383	0	0	0.060863	0.021987	0	0	0.068262	0.036875	0	0	0.087938	0.022881	0.049841
co_assembly.fasta_k141_16750618_length_26298_cov_10.0000_5	AlkB	0.046302	0	0.047904	0	0.105536	0.013623	0	0.020891	0.031628	0	0	0.069932	0	0	0.020524	0.022602	0	0.042413	0.085919	0.025125	0.089563	0	0	0.046432
co_assembly.fasta_k141_28915267_length_25708_cov_60.0000_17	AlkB	0.072313	0.02372	0	0	0.109814	0.113514	0.018868	0.043496	0.082293	0	0.049462	0.018201	0	0	0	0.047079	0	0.044151	0.107329	0	0.023303	0.064018	0.022183	0.024173
co_assembly.fasta_k141_10827178_length_23214_cov_49.6082_5	AlkB	0.293652	0.304361	0.213094	0.089391	0.144876	0.115258	0.215653	0.28701	0.139367	0.068815	0.223373	0.137245	0.112312	0.104212	0.21662	0.143398	0	0.161258	0.163429	0.079616	0.218726	0.356804	0.219996	0.319038
co_assembly.fasta_k141_18677854_length_23178_cov_29.5680_11	AlkB	0.030651	0.012423	0.052145	0.029927	0.057447	0.034993	0.059203	0.113838	0.1378	0	0.124748	0.038109	0.057943	0	0	0	0.034286	0.069326	0.056176	0.02736	0.024387	0.066966	0.023247	0.050624
co_assembly.fasta_k141_17354098_length_22123_cov_148.8750_8	AlkB	0.488196	0.299974	0.228979	0.564708	0.361404	0.449074	0.675784	0.668849	0.527949	0.198202	0.401985	0.21991	0.121694	0.29153	0.561402	0.750533	0.179703	0.861317	0.491122	0.187629	0.236448	0.655186	0.366273	0.336907
co_assembly.fasta_k141_4407713_length_21885_cov_186.7379_9	AlkB	0.125654	0.097363	0.231975	0.059172	0.141976	0.124417	0.195105	0.045008	0.068107	0	0.101145	0.087681	0	0	0.11035	0.097463	0	0.214423	0.108978	0	0.335155	0.184259	0.114858	0.125087
co_assembly.fasta_k141_4665058_length_21371_cov_211.4355_19	AlkB	0	0.024177	0.076166	0.029143	0	0.072314	0.087048	0.066485	0.067078	0	0.049822	0.04322	0	0.06018	0.021742	0.023991	0.03339	0.134968	0.018228	0	0.142458	0.086952	0.090458	0.073905
co_assembly.fasta_k141_8432701_length_20252_cov_89.0000_8	AlkB	0.122355	0.06021	0.075881	0	0	0.057629	0.153186	0.022078	0.066826	0	0.223373	0	0.028078	0.029978	0	0.095598	0	0.044819	0.072635	0	0.141922	0.043314	0.022527	0.122707
co_assembly.fasta_k141_25042206_length_18772_cov_139.9290_11	AlkB	0.051693	0.219706	0.133445	0.14815	0.294038	0.045677	0.12119	0.139885	0.017636	0.072582	0.078518	0.175606	0.148399	0.284652	0.137067	0.10101	0.070188	0.165638	0.019174	0.112038	0.474396	0.297024	0.274133	0.285146
co_assembly.fasta_k141_32285320_length_18475_cov_25.0000_21	AlkB	0.120073	0.073075	0.04966	0	0.164116	0	0.018799	0.108337	0.016398	0	0.024369	0.036266	0	0	0.021269	0.023451	0	0.065981	0	0	0.046434	0	0	0
co_assembly.fasta_k141_22149447_length_18387_cov_44.0000_14	AlkB	0.072313	0.083021	0.074764	0	0.219628	0.029961	0.132076	0.043496	0.032917	0	0.073373	0.054602	0.055303	0.059075	0.064039	0.070618	0	0.044151	0.035776	0	0.118657	0.149375	0.044366	0.032231
co_assembly.fasta_k141_2729367_length_18242_cov_11.0000_19	AlkB	0.024471	0	0.050587	0.029035	0.139321	0.088819	0.019148	0	0	0	0	0.018477	0	0.029978	0	0.0239	0	0	0.054476	0.026539	0.165576	0.071211	0	0.098165
co_assembly.fasta_k141_6385720_length_16832_cov_197.4223_14	AlkB	0.129584	0.042468	0.04474	0	0.024639	0.076203	0.101675	0.136453	0.162383	0	0.043956	0.065253	0.02474	0.026519	0.05754	0.042153	0	0.07916	0.03585	0	0.104513	0.085909	0.059513	0.151599
co_assembly.fasta_k141_9786022_length_16742_cov_22.0000_4	AlkB	0.047323	0.104763	0.073414	0	0.026957	0.013926	0.018529	0.0427	0.096955	0	0.048041	0.053602	0	0	0.083857	0.023104	0	0.086688	0.035122	0.051345	0.091518	0.04191	0.10884	0.094915
co_assembly.fasta_k141_9140489_length_16247_cov_263.0000_16	AlkB	0.358745	0.046561	0.109864	0.056185	0.026957	0.083556	0.111174	0.192148	0.113175	0.044395	0.048041	0.071469	0.054273	0.203035	0.104822	0.115519	0	0.044321	0.236239	0	0.205915	0.146684	0.065304	0.054121
co_assembly.fasta_k141_3882355_length_16019_cov_172.1376_6	AlkB	0.23239	0.099735	0.152331	0	0.251719	0.014463	0.115318	0.177293	0.117387	0	0.124556	0.148376	0	0.109187	0.195681	0.035011	0	0.089979	0.23696	0	0.118715	0.086952	0.067843	0.110504
co_assembly.fasta_k141_12339441_length_15966_cov_251.4561_6	AlkB	0.272286	0.012182	0.230222	0.029363	0.056361	0.079546	0.274888	0.15632	0.270355	0	0.125486	0.168202	0.028407	0.060634	0.08762	0.281	0.033641	0.204001	0.091517	0	0.047847	0.175214	0.13675	0.099299
co_assembly.fasta_k141_23348824_length_15319_cov_56.0311_4	AlkB	0.024104	0.142321	0.049843	0.114433	0	0.070946	0.09434	0.086993	0.049376	0	0.024458	0.036402	0.027652	0	0	0.04881	0.13111	0.113283	0.125217	0	0.046606	0.021339	0	0.09008
co_assembly.fasta_k141_30946491_length_14661_cov_11.0000_8	AlkB	0.025951	0	0	0.276782	0	0	0	0	0	0.072867	0	0.01959	0	0.031753	0.137603	0	0.181538	0	0	0.421811	0	0	0	0
co_assembly.fasta_k141_27352999_length_14610_cov_9.0000_4	AlkB	0	0.025044	0.05255	0	0.115787	0.044947	0	0	0.023698	0.047643	0	0.038409	0	0	0.022494	0	0	0.02329	0	0	0.049156	0.067484	0	0.025512
co_assembly.fasta_k141_6248151_length_14081_cov_135.0903_4	AlkB	0.192835	0.118601	0.124607	0	0.301988	0.113514	0.245284	0.108741	0.174395	0	0.171205	0	0	0.147688	0.064039	0.070618	0	0.110378	0.160993	0	0.256335	0.362768	0.022183	0.027994
co_assembly.fasta_k141_7699860_length_13703_cov_8.0000_5	AlkB	0.025438	0	0	0	0.028947	0.014982	0.039773	0.068841	0.121518	0	0.051542	0.034828	0	0	0	0	0	0.046581	0	0	0.024578	0	0.023434	0.051024
co_assembly.fasta_k141_14172974_length_13572_cov_136.4231_10	AlkB	0.192835	0.059301	0.074764	0	0.054907	0.028379	0.169812	0.043496	0.13167	0	0.024458	0.072803	0	0	0.042693	0.094157	0	0.088302	0.053664	0	0.06991	0.085357	0.066549	0.024173
co_assembly.fasta_k141_22945655_length_13124_cov_9.0000_5	AlkB	0.097513	0.011996	0.050399	0	0.083281	0.043056	0.019077	0.021994	0.166438	0	0.074184	0.055221	0	0	0.021582	0.047617	0	0.133951	0	0	0.04713	0.086307	0.02244	0.048897
co_assembly.fasta_k141_4311540_length_13118_cov_201.6398_14	AlkB	0.024564	0.197608	0.253885	0.029143	0.251719	0.057851	0.172976	0.13297	0.167696	0	0.124556	0.092735	0	0.12036	0.152197	0.071974	0	0.11599	0.072911	0.079916	0.166201	0.195642	0.074465	0.028301
co_assembly.fasta_k141_18162952_length_12991_cov_90.9745_7	AlkB	0.024104	0.103102	0.049843	0.057217	0.137267	0.056757	0.018868	0.072376	0.098752	0.045206	0.073373	0.054602	0.027652	0.029538	0.149424	0.070618	0.032778	0.044151	0.160993	0.026147	0.116516	0.085357	0.199648	0.07252
co_assembly.fasta_k141_6846018_length_12797_cov_24.0000_4	AlkB	0.024104	0	0	0.057217	0.027453	0.065581	0.09434	0.086993	0.016459	0.022603	0.048916	0.054602	0	0	0.085385	0.141236	0.032778	0	0.035776	0	0.046606	0.042679	0	0.048347
co_assembly.fasta_k141_32331084_length_12634_cov_9.0000_4	AlkB	0.047851	0.011771	0.024739	0	0.218021	0.030935	0.018731	0	0.016338	0	0.081411	0.054198	0	0	0	0.023363	0	0.065737	0	0	0.161923	0.021184	0.04403	0.047987
co_assembly.fasta_k141_14047059_length_12296_cov_10.0000_13	AlkB	0.047737	0.011346	0.023868	0	0.078873	0.04072	0.036149	0.053934	0.015758	0.021654	0	0.052262	0	0	0.061356	0.067562	0	0.126785	0.051368	0	0.022311	0	0	0.023133
co_assembly.fasta_k141_2164022_length_12152_cov_40.0000_6	AlkB	0.124726	0.147329	0.077325	0.029586	0.085186	0.029378	0.402979	0.292551	0.279624	0.093486	0.101145	0.188335	0.05726	0.030547	0.15449	0.219292	0.135585	0.228416	0.192985	0.027046	0.168749	0.088272	0.183773	0.198396
co_assembly.fasta_k141_464568_length_11881_cov_9.0000_13	AlkB	0.192835	0.01186	0	0	0.027453	0.061061	0.056604	0.108741	0.016459	0.045206	0.048916	0	0	0	0	0.164775	0.065555	0.066227	0.017888	0	0.023303	0	0	0.048347
co_assembly.fasta_k141_17058995_length_11842_cov_77.0000_11	AlkB	0.101351	0.012472	0	0	0.028835	0.014923	0.039621	0.091428	0.121045	0	0.077018	0.038258	0	0	0.044815	0.074256	0	0.046399	0	0	0.024482	0	0	0
co_assembly.fasta_k141_5118937_length_11701_cov_11.0000_4	AlkB	0.024195	0.011905	0	0.086141	0.033502	0.042729	0.151498	0.02183	0.03304	0.022686	0.098189	0.054807	0	0	0.085697	0.094513	0	0.022158	0.082674	0.104974	0	0.085671	0.022268	0.024264
co_assembly.fasta_k141_27700928_length_11641_cov_41.0000_6	AlkB	0.147951	0.02427	0.101936	0	0.028074	0.029037	0.096458	0.066739	0.033666	0	0.175027	0.037236	0.028296	0	0	0.072252	0.033515	0.045161	0.018297	0	0	0.130917	0.068108	0
co_assembly.fasta_k141_8809631_length_11482_cov_161.2472_6	AlkB	0.168731	0.106741	0.124607	0	0.164721	0.070946	0.124044	0.086993	0.09939	0	0.048916	0.091004	0	0.029538	0.106731	0.211853	0	0.154529	0.089441	0	0.139819	0.085357	0.088733	0.14504
co_assembly.fasta_k141_114500_length_10703_cov_98.0000_11	AlkB	0.120522	0.083021	0	0.114433	0.054907	0.042568	0.150944	0	0.032917	0.226031	0	0.072803	0.110607	0.11815	0.149424	0.070618	0.098333	0.220756	0.035776	0.156879	0.023303	0.085357	0.066549	0.024173
co_assembly.fasta_k141_687609_length_10639_cov_73.0000_10	AlkB	0.096418	0.071161	0.024921	0.028608	0.08236	0.080222	0.063207	0.152237	0.049376	0	0.048916	0.036402	0	0.029538	0.042693	0.235393	0.098333	0.022076	0.089441	0.026147	0.023303	0.021339	0.022183	0.096694
co_assembly.fasta_k141_31999922_length_10495_cov_49.0000_8	AlkB	0.123766	0.036547	0	0	0.056361	0.02915	0.135548	0.066994	0.067589	0	0.025097	0.074757	0	0	0.04381	0.048354	0.033641	0	0.018367	0	0	0.021902	0	0.049649
co_assembly.fasta_k141_4234462_length_10143_cov_19.4533_2	AlkB	0	0.049497	0.025973	0	0	0.044415	0.117955	0.113395	0	0.047099	0	0.075921	0.028857	0.030781	0.078168	0.073672	0.136621	0.138114	0.018653	0	0.121466	0.022237	0.046309	0.025213
co_assembly.fasta_k141_7337811_length_10000_cov_176.2322_8	AlkB	0.978722	0.345261	0.169334	0.304692	0.713791	0.375152	0.795548	0.652445	0.652044	0	0.44887	0.607191	0.138259	0.383988	0.448272	0.497646	0.223457	0.747666	0.660811	0.188255	0.306485	0.147968	0.368222	0.604335
co_assembly.fasta_k141_7651473_length_9784_cov_192.9479_5	AlkB	0.107987	0.010617	0.04474	0	0.098556	0.0425	0.186405	0.064666	0.206669	0	0.065933	0.065253	0	0	0.07672	0.084306	0	0.07916	0.128287	0	0.020903	0.04568	0.099189	0.064971
co_assembly.fasta_k141_29288004_length_9400_cov_134.5278_7	AlkB	0	0.107146	0.050027	0.373279	0	0	0.037875	0.087319	0.03304	0.22686	0	0.018269	0.222057	0.385403	0.324506	0.165398	0.328982	0.022158	0.053865	0.288679	0	0.042836	0	0.145586
co_assembly.fasta_k141_19715001_length_9205_cov_73.8704_7	AlkB	0.086389	0	0.08948	0	0.049278	0.039433	0.016946	0	0.07381	0	0.043956	0.081566	0	0.053038	0.045748	0.042153	0	0.07916	0.160359	0	0.041805	0.023607	0.099189	0
co_assembly.fasta_k141_110271_length_9097_cov_151.3682_7	AlkB	0.093274	0.156176	0	0.16616	0.132861	0.027444	0.073066	0.063125	0.015927	0	0.071046	0.017609	0	0.11437	0.103343	0.045534	0.03173	0	0.121154	0	0.225513	0.123943	0.042894	0.163692
co_assembly.fasta_k141_20827374_length_8761_cov_8.0000_4	AlkB	0	0	0.024649	0.281707	0	0	0	0	0	0.258923	0	0	0	0.029216	0.042231	0	0.162104	0	0.01769	0.15516	0	0	0	0
co_assembly.fasta_k141_3426607_length_8505_cov_133.8656_8	AlkB	0.048209	0.03558	0.099686	0.028608	0.192174	0.056757	0.169812	0.065245	0.098752	0	0	0.018201	0	0	0	0.138141	0	0.220756	0.017888	0	0	0.042679	0.079247	0.096694
co_assembly.fasta_k141_24832254_length_8490_cov_144.0000_6	AlkB	0.151993	0.130423	0.151438	0.031373	0.180702	0.143865	0.506673	0.051638	0.280182	0	0.294789	0.195427	0.030423	0.129569	0.210526	0.222449	0	0.242435	0.10388	0	0.179042	0.130515	0.170928	0.106252
co_assembly.fasta_k141_2098245_length_8371_cov_243.0000_2	AlkB	0.118307	0.01164	0.122356	0.42139	0	0.013926	0	0.064049	0	0.155383	0	0.017867	0.189957	0.52209	0.48218	0.092415	0.372808	0	0	0.385084	0	0	0.043536	0.142372
co_assembly.fasta_k141_718713_length_8337_cov_6.0000_6	AlkB	0.024849	0	0	0.029474	0	0.03178	0.019437	0.044835	0.016962	0.046567	0	0.112566	0.028518	0	0	0.024271	0.067536	0.022754	0.092189	0	0	0.043969	0.022881	0.024921
co_assembly.fasta_k141_1571905_length_8313_cov_13.3949_7	AlkB	0	0.012423	0	0.08978	0.057447	0.044591	0.039469	0.091071	0.041065	0.118197	0.025575	0.057163	0.057943	0	0.089289	0	0.205718	0	0.018725	0	0	0.044644	0.046494	0
co_assembly.fasta_k141_14195916_length_8288_cov_9.0000_4	AlkB	0.026376	0.051954	0.027225	0.031247	0	0.046623	0	0	0	0.074029	0	0	0.060594	0.193574	0.069896	0	0.035797	0	0.019565	0.085725	0	0	0.024316	0
co_assembly.fasta_k141_20675101_length_8206_cov_8.0000_8	AlkB	0	0.024084	0	0.029035	0	0.014407	0.076593	0.022078	0.050119	0	0	0	0	0	0.064986	0	0.166327	0.02241	0.018159	0.079616	0	0.021657	0	0
co_assembly.fasta_k141_1621712_length_7789_cov_167.3772_5	AlkB	0.272953	0.402859	0.112907	0.091181	0.254643	0.26302	0.235443	0.124399	0.06188	0	0.180352	0.232283	0.25572	0.282431	0.223902	0.196096	0.085527	0.290795	0.302483	0.083368	0.507606	0.363198	0.257125	0.435287
co_assembly.fasta_k141_8515891_length_7713_cov_132.0000_6	AlkB	0.407609	0.063702	0.15659	0	0.147833	0.063502	0.101675	0.136453	0.177145	0	0.087911	0.181126	0.02474	0.026519	0.11508	0.231842	0	0.05937	0.08364	0.023459	0.188123	0.134122	0.178539	0.151599
co_assembly.fasta_k141_9720026_length_7646_cov_6.1386_1	AlkB	0	0	0	0	0	0	0.049991	0	0.109491	0	0	0.048541	0	0	0	0.031492	0.043454	0	0.047679	0	0	0.113174	0.119189	0
co_assembly.fasta_k141_25193981_length_7590_cov_153.6061_3	AlkB	0.285388	0.27685	0.051354	0.098527	0	0.07316	0.097185	0.08967	0.135694	0	0.302297	0.16885	0.114071	0.091295	0.043974	0.097085	0.033768	0.068262	0.304962	0.026943	0.216135	0.043969	0.022881	0.199365
co_assembly.fasta_k141_4368186_length_7538_cov_17.9908_5	AlkB	0	0.052364	0.025389	0.058287	0.083906	0.028925	0.096098	0	0.01677	0.104791	0	0	0	0.03009	0.147578	0.026658	0.133559	0.089979	0.054683	0.11547	0.047486	0.065214	0	0.04927
co_assembly.fasta_k141_29654371_length_7454_cov_46.9748_5	AlkB	0.24928	0.144879	0.093818	0	0.206681	0.039997	0.183287	0.327213	0.170311	0	0.18426	0.171148	0	0.027802	0.100506	0.137915	0.030854	0.145325	0.117758	0	0.131535	0.241039	0.124995	0.113627
co_assembly.fasta_k141_28849255_length_7418_cov_262.0000_1	AlkB	0	0	0	0.17292	0	0.014297	0	0	0	0.31036	0	0	0.055727	0.059512	0.21503	0.023718	0.396236	0	0	0.079024	0	0	0	0
co_assembly.fasta_k141_1807158_length_7172_cov_19.0000_2	AlkB	0.122355	0.036126	0.025294	0	0.083593	0	0.038296	0.022078	0.016706	0.022938	0.049638	0.11086	0	0	0.043324	0.047799	0	0.081047	0.018159	0	0	0.021657	0.022527	0.024541
co_assembly.fasta_k141_30534614_length_7080_cov_260.0000_6	AlkB	0.134086	0.018816	0.099378	0	0.109441	0.033759	0.090388	0.121066	0.026212	0	0.137882	0.014473	0.021912	0	0.017058	0.056043	0	0.017561	0.042689	0	0.204149	0.034058	0	0.115237
co_assembly.fasta_k141_19780205_length_6937_cov_9.0000_3	AlkB	0	0.035446	0.02483	0.057007	0.027353	0	0.018799	0.043335	0	0	0.024369	0	0.055094	0.058859	0.042538	0	0.195947	0	0	0.02605	0.023217	0	0.022099	0
co_assembly.fasta_k141_17451584_length_6229_cov_5.0000_2	AlkB	0	0.036126	0.025294	0	0.027864	0.043222	0.057445	0	0.016706	0	0.148915	0.036953	0	0	0	0.0239	0	0	0	0	0.023654	0.021657	0.022527	0.024541
co_assembly.fasta_k141_251360_length_6176_cov_22.7886_3	AlkB	0.05028	0	0.051945	0	0.200293	0.014805	0.019659	0.068037	0.068634	0	0.229302	0.113881	0	0	0.111188	0.073672	0	0.069057	0	0	0.097173	0.022237	0.023155	0.100852
co_assembly.fasta_k141_19905957_length_6060_cov_8.5717_4	AlkB	0.185392	0.052169	0.05467	0.031373	0.060234	0.078028	0.062053	0.167212	0.090331	0	0.026799	0.059975	0	0	0.070175	0.155283	0	0.096974	0.176804	0	0.051155	0.093598	0	0.079689
co_assembly.fasta_k141_17191854_length_5985_cov_144.0000_6	AlkB	0.109015	0.145061	0.101554	0	0.111875	0.093231	0.096098	0.162051	0.182388	0.046047	0.024911	0.063753	0	0.03009	0.09524	0.143948	0.03339	0.179957	0.109366	0	0.118715	0.16325	0.022614	0
co_assembly.fasta_k141_5983946_length_5892_cov_795.2631_2	AlkB	1.16174	0.633629	0.86075	0.528037	0.833678	1.09089	1.59957	1.48987	1.25033	0.29384	0.798628	0.800836	0.34901	0.265838	1.12898	1.32587	0.13111	0.779538	0.852321	0.304741	0.714257	0.762027	1.0106	0.861698
co_assembly.fasta_k141_15877662_length_5731_cov_63.7699_4	AlkB	0.270208	0.157149	0.080525	0.08743	0.111875	0.028925	0.076878	0.342091	0.050309	0	0.099645	0.074188	0	0.06018	0.130454	0.17397	0.200338	0.134968	0.127594	0	0.142458	0.152166	0.045229	0.073905
co_assembly.fasta_k141_9869380_length_5722_cov_18.0000_7	AlkB	0.073135	0.047984	0.0252	0	0.055521	0.028704	0.057232	0.19795	0.033288	0	0.098911	0.073628	0	0	0	0.023808	0	0.066975	0	0	0	0.151037	0	0.097793
co_assembly.fasta_k141_25105586_length_5611_cov_12.0000_1	AlkB	0.022986	0.02261	0.023784	0	0.026198	0.027049	0.018011	0.020742	0.062808	0.043157	0.046705	0	0.026351	0	0.020381	0.044879	0	0.042112	0.081134	0	0.044465	0.081472	0	0
co_assembly.fasta_k141_19609252_length_5578_cov_7.0000_4	AlkB	0.047323	0.023281	0.097885	0	0	0	0.037058	0.099476	0.032318	0	0.096082	0.053602	0	0	0.020964	0	0	0	0	0	0.114397	0.04191	0.021768	0
co_assembly.fasta_k141_12461949_length_5548_cov_7.0015_3	AlkB	0.048209	0.01186	0.049843	0	0.111605	0.014189	0.018868	0.043496	0.032917	0	0.048916	0.054602	0	0	0	0	0	0.044751	0	0	0.046606	0.042679	0.022183	0.120867
co_assembly.fasta_k141_7921187_length_5483_cov_10.0000_4	AlkB	0	0.106741	0.049843	0.028608	0.054907	0.056757	0.150944	0	0.049376	0.045206	0.048916	0.036402	0.027652	0.11815	0.042693	0	0.065555	0.044151	0.053664	0.125504	0.023303	0	0.044366	0.07252
co_assembly.fasta_k141_8361221_length_5367_cov_11.0000_2	AlkB	0	0.024177	0	0	0.083906	0.072314	0.115318	0.044323	0.050309	0	0	0.055641	0.028187	0.03009	0.043485	0.047983	0	0.103198	0.091139	0.026639	0.047486	0.021738	0.090458	0.04927
co_assembly.fasta_k141_29236614_length_4945_cov_64.0000_6	AlkB	0.118307	0.069842	0.073414	0.112371	0.107827	0.027852	0.111174	0.106749	0.080796	0	0.072062	0.053602	0.027137	0	0.104822	0.092415	0.128749	0.108359	0.158049	0	0.343191	0.020955	0.087072	0.166101
co_assembly.fasta_k141_798391_length_4816_cov_6.0000_4	AlkB	0.024104	0	0	0	0.137267	0.042568	0.09434	0.065245	0.049376	0	0.048916	0.036402	0	0	0	0.117696	0.032778	0.132454	0.071553	0	0.023303	0.085357	0	0.024173
co_assembly.fasta_k141_21684007_length_4722_cov_27.9873_2	AlkB	0.338076	0.082708	0.308883	0	0.314368	0.128932	0.188203	0.145917	0.194698	0.045042	0.206598	0.230592	0	0	0.106344	0.131846	0	0.152665	0.224112	0	0.194506	0.12483	0.044198	0.072249
co_assembly.fasta_k141_608722_length_4651_cov_281.4082_2	AlkB	0.27781	0.170805	0.550897	0	0.026384	0.293437	0.171485	0.215327	0.282004	0	0.235162	0.456346	0.064407	0.046798	0.123142	0.393341	0.031507	0.233271	0.274226	0.075376	0.134344	0.328185	0.2129	0.255378
co_assembly.fasta_k141_26890680_length_4634_cov_20.9377_5	AlkB	0.087268	0.042903	0.158157	0	0	0.038492	0.154031	0.118145	0.074554	0.041011	0.044391	0.076484	0.09998	0	0.077481	0.187171	0.029725	0.03998	0.016198	0	0.070535	0.135461	0.020043	0.043755
co_assembly.fasta_k141_6273518_length_4628_cov_332.0000_2	AlkB	0.049129	0.132972	0.126943	0.26229	0	0.057851	0.096098	0.13297	0.139985	0.25326	0.024911	0	0.091232	0.06018	0.169475	0.143948	0.143488	0.095392	0.109366	0.144422	0	0.10869	0.208606	0.11533
co_assembly.fasta_k141_16904207_length_4618_cov_23.9922_5	AlkB	0.196515	0.012088	0.025389	0.058287	0.027969	0	0.038439	0.110808	0.033539	0	0.099645	0.092735	0	0	0.043485	0.119957	0	0.067484	0.109366	0	0.023743	0.043476	0.067843	0.09854
co_assembly.fasta_k141_22773161_length_4602_cov_15.0000_1	AlkB	0.173832	0.013667	0.05721	0	0	0.016354	0.064917	0.025015	0	0	0.084086	0.125616	0	0	0.171264	0.054233	0	0.025386	0.020571	0	0.05355	0.073449	0.0256	0.027823
co_assembly.fasta_k141_14158219_length_4599_cov_16.0000_2	AlkB	0.024104	0.059301	0	0	0.08236	0.070946	0	0.086993	0.082293	0	0.024458	0	0.082955	0.029538	0	0.070618	0	0.022076	0.036731	0	0.046606	0.128036	0.066549	0.048347
co_assembly.fasta_k141_26969602_length_4530_cov_227.0467_4	AlkB	0.123292	0.205079	0.050968	0.117011	0.140371	0.116149	0.129847	0.17797	0.059812	0.092438	0.200031	0.055853	0.056592	0.120812	0.19641	0.096336	0.06703	0.090322	0.190272	0.133697	0.166831	0.109098	0	0.272025
co_assembly.fasta_k141_1381388_length_4423_cov_106.0000_1	AlkB	0.068711	0.067587	0.023701	0	0.149863	0	0.017949	0.020668	0.015647	0	0.023272	0.017297	0	0	0	0.044719	0	0.062944	0.034003	0	0.073521	0.081187	0	0.068904
co_assembly.fasta_k141_32257281_length_4369_cov_7.0000_3	AlkB	0.048942	0	0.025294	0	0.027864	0.028814	0.076593	0.044155	0.050119	0	0	0.018477	0	0	0	0.0239	0	0.044819	0	0	0.094615	0.021657	0.045054	0.024541
co_assembly.fasta_k141_20276160_length_4215_cov_88.0000_4	AlkB	0.048209	0.059301	0.024921	0	0.164721	0.042568	0.037736	0.065245	0.049376	0	0.073373	0.091004	0.027652	0	0.021346	0.023539	0	0.044151	0	0	0.16612	0.042679	0.022183	0.064462
co_assembly.fasta_k141_1992831_length_4146_cov_19.0000_3	AlkB	0.045484	0.044737	0.023536	0	0.05185	0.053519	0.106947	0.041046	0.031074	0	0	0.04865	0	0	0.040341	0.066601	0	0	0.084409	0	0.065998	0.080625	0	0.045611
co_assembly.fasta_k141_15796001_length_4140_cov_7.0000_2	AlkB	0.17195	0	0	0	0	0.057851	0	0	0.162639	0	0.049822	0.018547	0	0	0.043485	0.023991	0.03339	0	0.036455	0	0	0.043476	0	0.024635
co_assembly.fasta_k141_22232159_length_4131_cov_301.6226_3	AlkB	0.457984	0.116715	0	0.057217	0.109814	0.014189	0.276997	0.293556	0.263339	0.022603	0.229708	0.273012	0	0	0.149424	0.338254	0	0.123085	0.074064	0.07844	0.046606	0.212345	0.044366	0.096694
co_assembly.fasta_k141_21852704_length_4002_cov_5.0000_2	AlkB	0.052752	0	0.027225	0	0.029996	0	0.061805	0	0.071972	0	0.038416	0	0	0	0.046597	0.051547	0	0	0	0	0.101895	0.116529	0	0
co_assembly.fasta_k141_6302548_length_3998_cov_7.0000_1	AlkB	0.05431	0.026751	0	0.032149	0.030866	0.03201	0.042389	0.073469	0.074073	0	0	0.10248	0	0	0.143795	0.053081	0	0.049707	0	0.058812	0.026217	0.023978	0	0
co_assembly.fasta_k141_29892615_length_3929_cov_20.0000_1	AlkB	0.045484	0.011184	0.023536	0	0.089826	0.026759	0.017824	0.041046	0.015537	0	0.069335	0	0.026068	0	0.02017	0	0	0.083335	0.033763	0	0.153994	0	0.020907	0.054354
co_assembly.fasta_k141_32050604_length_3822_cov_10.0000_3	AlkB	0.024195	0.04762	0.025013	0.143569	0	0	0	0.065489	0	0	0	0	0.055514	0.177878	0.171395	0.023628	0.032898	0	0	0.209948	0	0	0	0.097057
co_assembly.fasta_k141_23825677_length_3776_cov_34.9626_4	AlkB	0.141969	0.128043	0.097885	0	0.161741	0.041778	0.037058	0.106749	0.032318	0	0.026182	0.071469	0	0	0.062893	0.046208	0	0.065016	0.0374	0	0.119858	0.104775	0	0.118644
co_assembly.fasta_k141_9485089_length_3745_cov_27.0000_2	AlkB	0	0.047984	0	0.144635	0	0.014352	0.038155	0.021994	0	0.068561	0	0.018407	0.083911	0.059733	0.086329	0	0	0.022325	0.01809	0.290836	0	0	0	0
co_assembly.fasta_k141_13829985_length_3701_cov_5.0000_3	AlkB	0.047323	0	0.048943	0	0	0.027852	0.037058	0.02135	0.016159	0	0.048041	0	0	0	0	0	0	0.065016	0	0	0	0.104775	0	0
co_assembly.fasta_k141_4118377_length_3684_cov_18.0000_3	AlkB	0	0.073093	0	0.117452	0	0.02915	0	0.022331	0	0.127629	0	0.018689	0	0	0.109525	0	0.336411	0	0	0.084808	0	0	0.022792	0.024825
co_assembly.fasta_k141_17828805_length_3649_cov_131.2338_4	AlkB	0.247533	0.402012	0.332543	0.029363	0.619968	0.670453	0.154912	0.290309	0.354842	0.023196	0.527043	0.317716	0.113626	0.121267	0.13143	0.265949	0	0.340002	0.385711	0.134204	0.554886	0.394231	0.341874	0.322722
co_assembly.fasta_k141_14738071_length_3596_cov_211.9482_4	AlkB	0.540416	0.07253	0.203108	0	0.139844	0	0.057659	0.288102	0.134156	0	0.124556	0.333846	0	0.06018	0.130454	0.16794	0	0.067484	0.054683	0	0.142458	0.086952	0.067843	0.04927
co_assembly.fasta_k141_5435751_length_3506_cov_265.9218_3	AlkB	0.857152	0.89288	0.325175	0.287138	0.49599	0.413724	0.15851	0.969159	0.247799	0.045372	0.490943	0.592344	0.299261	0.266818	0.481048	0.557659	0.044953	0.586448	0.651277	0.233308	0.689911	0.435366	0.423093	0.701129
co_assembly.fasta_k141_32423719_length_3504_cov_16.0000_3	AlkB	0.025743	0	0.079753	0.061025	0	0.015164	0.080478	0.069664	0.017566	0.048199	0	0	0	0.031504	0.091023	0.025151	0	0.047137	0	0.055798	0	0	0.071163	0.077456
co_assembly.fasta_k141_32545016_length_3488_cov_52.0000_4	AlkB	0.026485	0.026085	0	0	0.030117	0	0.18062	0.023887	0.072265	0.04955	0.053598	0.019992	0	0.032392	0.116959	0.106084	0	0.024243	0.019645	0.028691	0	0.046799	0.073255	0.079689
co_assembly.fasta_k141_29620294_length_3403_cov_4.0000_2	AlkB	0.114928	0	0.047568	0	0	0.013524	0.018011	0	0.015702	0	0	0.069434	0	0	0	0.103415	0	0.023699	0	0.024948	0	0	0	0.02305
co_assembly.fasta_k141_13811348_length_3355_cov_248.0000_4	AlkB	0.023661	0.069842	0.048943	0.196649	0.026957	0.041778	0.018529	0.128099	0.032318	0.099582	0	0	0.059404	0.17403	0.230608	0.115519	0.160937	0	0.017561	0.055525	0.022879	0	0	0.023729
co_assembly.fasta_k141_27946020_length_3344_cov_7.0000_2	AlkB	0	0.038965	0	0	0	0.046623	0	0.02379	0	0	0.026693	0.01991	0	0	0	0	0	0.048289	0.097824	0	0.050948	0	0.024316	0
co_assembly.fasta_k141_6279292_length_3310_cov_10.0000_2	AlkB	0.026056	0	0.090597	0	0.059276	0	0.040715	0.052655	0.088884	0	0.052756	0	0	0	0.069072	0.050917	0	0.023853	0.038657	0	0.075504	0.138174	0.072045	0.10453
co_assembly.fasta_k141_9707518_length_3290_cov_7.0000_2	AlkB	0.105938	0.028636	0	0	0.060234	0	0.041369	0.168736	0.018066	0	0.026799	0.039984	0	0	0	0.103522	0	0.024243	0	0	0	0.046799	0	0
co_assembly.fasta_k141_21965068_length_3229_cov_6.0000_2	AlkB	0.048209	0.01186	0	0	0	0	0.056604	0.021748	0	0	0.048916	0	0	0	0.064039	0.047079	0	0.044151	0.017888	0	0.023303	0.042679	0	0
co_assembly.fasta_k141_10876861_length_3205_cov_9.0000_4	AlkB	0.048029	0.035446	0.02483	0	0.082058	0.014136	0.075197	0.065002	0.016398	0	0.048738	0.036266	0	0	0.021269	0.070353	0	0.087975	0.035643	0	0.185738	0.063784	0.066297	0.168582
co_assembly.fasta_k141_17435912_length_3174_cov_5.0000_3	AlkB	0.074546	0	0	0	0	0.014632	0	0.067252	0.050885	0	0.075574	0.018761	0	0	0.043974	0.072813	0	0	0	0	0.04803	0.021984	0	0
co_assembly.fasta_k141_11662532_length_3084_cov_81.0000_3	AlkB	0.073413	0.072252	0.177056	0.029035	0.111457	0.057629	0.153186	0.044155	0	0	0.074458	0.295627	0	0.089934	0.043324	0.047799	0	0	0.054476	0	0.118269	0.064971	0.045054	0.161267
co_assembly.fasta_k141_13753706_length_3007_cov_5.0000_1	AlkB	0.024104	0.04744	0.024921	0.028608	0.054907	0.056757	0.037736	0.065245	0.016459	0.022603	0.024458	0	0	0	0.021346	0.023539	0.032778	0.088302	0.017888	0.026147	0.06991	0.085357	0	0
co_assembly.fasta_k141_4985581_length_2932_cov_9.0000_1	AlkB	0.198791	0.122296	0	0	0.11315	0.029264	0.019437	0.08967	0.016962	0	0.201531	0.151743	0	0.030432	0.043974	0.048542	0	0.022754	0.073751	0	0.19212	0.043969	0.022881	0.024921
co_assembly.fasta_k141_27316773_length_2887_cov_5.0000_1	AlkB	0	0.024084	0	0.029035	0.027864	0.014407	0	0	0	0.045877	0	0	0.028078	0	0.021662	0.0239	0	0	0.054476	0.029555	0.023654	0.043314	0	0.024541
co_assembly.fasta_k141_13667645_length_2845_cov_7.0000_1	AlkB	0.024753	0	0.02558	0	0.056361	0	0.038728	0	0.050692	0	0	0.058004	0	0	0.065715	0.048354	0.168205	0.022667	0	0.080522	0.047847	0.021902	0.022792	0
co_assembly.fasta_k141_17655330_length_2837_cov_10.0000_2	AlkB	0.174616	0.085942	0	0	0	0.073446	0.117063	0.067512	0.034054	0	0.075859	0.113001	0	0.030547	0	0.048732	0	0	0.037018	0.027046	0.168749	0.088272	0.045943	0.025017
co_assembly.fasta_k141_4888454_length_2731_cov_92.0000_3	AlkB	0.307598	0.01164	0.097885	0	0.053914	0	0.074116	0.128099	0.096955	0	0.096082	0.196541	0	0	0.041929	0.046208	0	0.021672	0.035122	0	0.160156	0	0.021768	0.118644
co_assembly.fasta_k141_18726009_length_2630_cov_118.0000_3	AlkB	0.313358	0.04744	0.024921	0	0.027453	0.042568	0.018868	0.152237	0.049376	0	0.048916	0.036402	0	0.059075	0.064039	0.094157	0	0.066227	0.053664	0	0.046606	0.064018	0	0.087426
co_assembly.fasta_k141_29218158_length_2552_cov_7.0000_2	AlkB	0.048029	0.035446	0.02483	0	0.164116	0	0.056398	0	0	0	0.024369	0.036266	0	0	0	0	0	0	0	0	0.185738	0.063784	0.022099	0
co_assembly.fasta_k141_16346421_length_2548_cov_11.0000_2	AlkB	0	0.036265	0	0.17486	0	0	0.01922	0.066485	0	0.115118	0.074734	0.037094	0.028187	0	0.195681	0.023991	0.066779	0.112473	0	0.133194	0	0	0.022614	0.024635
co_assembly.fasta_k141_27729925_length_2464_cov_6.0000_2	AlkB	0.076014	0	0	0	0.086504	0.014923	0	0.045714	0.086461	0	0.025673	0	0	0	0.067223	0	0	0.069598	0.037597	0	0.024482	0.044816	0	0
co_assembly.fasta_k141_12929171_length_2415_cov_6.0000_1	AlkB	0.024564	0.036265	0	0.08743	0	0	0	0.022162	0	0.138142	0	0	0.08456	0.06018	0	0.047983	0.03339	0	0.091139	0	0	0	0	0.04927
co_assembly.fasta_k141_18098796_length_2397_cov_28.4468_1	AlkB	0.223918	0.193579	0.23952	0.054996	0.237456	0.149849	0.253932	0.31336	0.490227	0	0.047032	0.201822	0.053087	0	0.184713	0.158215	0.063013	0.190858	0.189022	0	0.111954	0.143581	0.10645	0.139297
co_assembly.fasta_k141_32649184_length_2393_cov_6.0000_3	AlkB	0	0.03558	0.024921	0	0.027453	0.056757	0.075472	0.086993	0.032917	0	0.024458	0	0	0	0	0.023539	0	0	0	0	0.116516	0.021339	0	0.024173
co_assembly.fasta_k141_13826280_length_2346_cov_4.0000_1	AlkB	0	0.01186	0	0	0.027453	0.014189	0.018868	0.021748	0.032917	0	0	0	0	0.029538	0	0	0	0.022076	0	0	0.046606	0	0.110916	0
co_assembly.fasta_k141_18145709_length_2317_cov_202.0000_2	AlkB	0	0.012135	0	0.175516	0	0	0	0.044493	0	0.115548	0	0	0	0	0.137433	0.024084	0.234605	0	0.036594	0.106957	0	0	0	0
co_assembly.fasta_k141_18307471_length_2307_cov_4.0000_1	AlkB	0.144297	0	0.029735	0	0.032766	0	0.022488	0.02602	0.039334	0	0.029122	0.043555	0	0	0	0.056439	0	0.079213	0	0.062445	0.055683	0.025447	0.053313	0.028947
co_assembly.fasta_k141_32218304_length_2272_cov_9.0000_1	AlkB	0.092603	0.022774	0.023952	0	0.158304	0.013623	0.036276	0.083563	0	0	0	0.017483	0	0	0	0.045204	0.031507	0.084826	0.034368	0	0.044781	0.020512	0.04258	0.046432
co_assembly.fasta_k141_17954949_length_2240_cov_5.0000_1	AlkB	0	0	0	0.089096	0	0	0	0	0	0.140761	0	0	0	0	0.077494	0	0.204152	0	0	0	0	0	0	0
co_assembly.fasta_k141_8022976_length_2196_cov_4.0000_2	AlkB	0.025338	0	0.026173	0	0.028835	0.044769	0	0.022857	0	0	0.025673	0	0	0	0	0.024752	0	0.069598	0	0.027466	0.048965	0.067224	0	0.050823
co_assembly.fasta_k141_32352888_length_2190_cov_26.0000_1	AlkB	0.067747	0.02221	0.116867	0	0	0	0.053106	0.040759	0.046287	0	0.068862	0.051165	0	0.027706	0.100162	0.066131	0	0.041376	0.075025	0	0.021846	0.020017	0	0
co_assembly.fasta_k141_16993238_length_2155_cov_7.0000_2	AlkB	0.072313	0.01186	0.024921	0	0.027453	0.085136	0.075472	0.086993	0.016459	0	0.024458	0.036402	0.082955	0	0	0.094157	0	0.022076	0.053664	0	0	0.021339	0	0.07252
co_assembly.fasta_k141_21972952_length_2081_cov_5.0000_2	AlkB	0	0.01186	0.074764	0.028608	0	0.028379	0.056604	0	0.016459	0	0	0.018201	0	0	0	0.070618	0	0	0.053664	0	0	0.021339	0	0.048347
co_assembly.fasta_k141_22320129_length_2036_cov_5.0000_1	AlkB	0.023151	0.034161	0.046101	0	0	0.040868	0	0.041781	0.015814	0	0	0.017483	0	0	0.061571	0	0	0	0.034368	0	0	0.020512	0	0.029078
co_assembly.fasta_k141_2509194_length_2021_cov_3.0000_2	AlkB	0	0.01164	0	0.028093	0	0	0	0.02135	0.032318	0	0	0.017867	0.054273	0	0	0.023104	0	0.086688	0	0	0.091518	0	0	0
co_assembly.fasta_k141_3929419_length_2021_cov_6.0000_1	AlkB	0.042177	0	0.030267	0	0	0	0.068663	0.026494	0.020022	0	0.059272	0	0.067626	0	0	0	0	0	0.087137	0	0	0	0	0.029477
co_assembly.fasta_k141_31614576_length_2001_cov_5.0000_1	AlkB	0	0.012277	0.025775	0.177516	0	0.014689	0	0	0	0.046743	0.025286	0.018834	0	0	0.070264	0	0.067792	0	0	0.108184	0	0	0	0
co_assembly.fasta_k141_19942511_length_1916_cov_3.0000_2	AlkB	0.024104	0.01186	0.024921	0	0	0	0.018868	0.021748	0.016459	0	0.048916	0.018201	0	0	0.021346	0	0	0	0	0	0.046606	0.106696	0	0.024173
co_assembly.fasta_k141_9549184_length_1899_cov_13.0000_2	AlkB	0.023661	0.023281	0.073414	0	0.026957	0.06963	0	0	0.064637	0	0.048041	0	0	0.029005	0.041929	0	0	0.130031	0.035122	0	0	0.020955	0.021768	0.023729
co_assembly.fasta_k141_21425053_length_1887_cov_31.0000_1	AlkB	0	0.01223	0	0.088422	0	0.014632	0	0	0	0.023284	0	0	0.057036	0.182589	0.087949	0.024271	0.101304	0	0	0.053886	0	0	0	0
co_assembly.fasta_k141_571575_length_1663_cov_197.0000_2	AlkB	0.02514	0.086619	0.025973	0.208686	0	0.02961	0.058978	0.022679	0.0626	0.141296	0.050956	0.01898	0.057713	0.153904	0.200138	0.09823	0.478174	0.023019	0.018653	0.081763	0.024293	0.088946	0.023155	0.050426
co_assembly.fasta_k141_31506434_length_1639_cov_8.0000_2	AlkB	0.023403	0.023025	0.048418	0.13896	0	0.013773	0	0.021118	0	0.021961	0	0	0.053673	0.057389	0.207417	0	0.031843	0.042873	0	0.101584	0	0	0	0.070409
co_assembly.fasta_k141_3886875_length_1575_cov_5.0000_2	AlkB	0	0.02884	0	0.172871	0.033204	0.017256	0.045573	0.065485	0.019932	0	0.029506	0	0.067313	0	0.097527	0.028607	0	0	0	0.094925	0	0.025785	0	0.058685
co_assembly.fasta_k141_21706923_length_1509_cov_8.0000_1	AlkB	0.101752	0.050089	0	0.090475	0	0	0	0.022947	0	0.071464	0	0	0	0.031138	0.224936	0	0.069103	0.116452	0	0.275729	0	0	0	0.051024
co_assembly.fasta_k141_4007205_length_1382_cov_5.0000_2	AlkB	0	0	0.053589	0	0	0	0	0.13198	0.053118	0	0.05255	0.03918	0	0.063506	0.045868	0	0	0	0.019251	0	0	0.022938	0.023916	0.026027
co_assembly.fasta_k141_12864751_length_1261_cov_17.0000_1	AlkB	0.071776	0.070627	0.049479	0.100128	0.027253	0.028166	0.112386	0.043174	0.098025	0.08271	0.025435	0.072264	0.109773	0	0.147792	0.163542	0.032539	0.087649	0.017756	0.025955	0.023132	0.071822	0.04403	0.023994
co_assembly.fasta_k141_17091023_length_1099_cov_7.0000_1	AlkB	0.059256	0.041179	0.028726	0.032965	0.031652	0.098552	0	0.100492	0.094969	0	0.028146	0.063079	0	0	0.049138	0.027235	0	0	0.041319	0	0.053779	0	0.077141	0.027944
co_assembly.fasta_k141_10543524_length_1067_cov_4.0000_1	AlkB	0.03094	0.061043	0	0	0	0.036528	0	0.027888	0	0	0.093441	0.046683	0	0	0	0.030271	0	0	0	0	0	0	0.028624	0
Z10-D_assembly.fasta_k141_590391_length_1339_cov_3.0000_2	AlkB	0	0	0	0	0	0	0	0	0	0	0	0	0	0	0	0	0	0	0	0	0	0	0	0
Z10-D_assembly.fasta_k141_1173587_length_1285_cov_3.0000_1	AlkB	0	0.020975	0.032755	0	0	0.068041	0.067345	0.204309	0.053415	0	0.097891	0.024031	0	0	0.087336	0.040677	0.053525	0	0.061676	0	0.088815	0.035507	0.150674	0.034294
Z10-X_assembly.fasta_k141_863155_length_2716_cov_7.7192_2	AlkB	1.00273	0.559373	0.782948	0.154111	0.813084	0.742462	0.677835	0.694202	0.619839	0.040608	0.555482	0.839354	0.126951	0.165224	0.364418	0.716604	0.16998	0.92395	0.696434	0.107923	1.0085	0.661922	0.68293	0.610593
Z10-X_assembly.fasta_k141_55871_length_2525_cov_5.0000_1	AlkB	0.757065	0.343943	0.661787	0.314692	0.454192	0.850731	1.17577	0.792392	1.29086	0.335296	0.546316	0.539393	0.110607	0.147688	0.721906	0.944974	0.163888	0.905101	0.561253	0.287612	0.605531	0.853571	0.879279	0.569399
Z11-D_assembly.fasta_k141_845489_length_1213_cov_4.0000_1	AlkB	0.762773	0.303148	0.150504	0.198077	0.16292	0.301431	0.634546	0.565457	0.406123	0.022358	0.26613	0.405029	0.082021	0.058431	0.358963	0.47157	0.064842	0.436632	0.106142	0.026456	0.138282	0.443247	0.157064	0.239046
Z12-D_assembly.fasta_k141_92134_length_1727_cov_3.0000_2	AlkB	0.320802	0.054971	0.114567	0.119375	0.206075	0.035349	0.236326	0.336849	0.214678	0	0.299898	0.166623	0	0.144351	0.196206	0.146144	0.02736	0.330805	0.178702	0	0.135929	0.19592	0.073579	0.180938
Z12-X_assembly.fasta_k141_762571_length_1221_cov_3.0000_1	AlkB	0.281034	0.220357	0.231777	0.19948	0.366929	0.364549	0.241065	0.622625	0.287365	0.07874	0.509561	0.360556	0.129251	0.102983	0.272543	0.403231	0.172375	0.270402	0.527294	0.273757	0.443527	0.605557	0.244571	0.197318
Z12-X_assembly.fasta_k141_1108378_length_1215_cov_3.8073_1	AlkB	0.174487	0.249938	0.245848	0	0.136263	0.257373	0.119851	0.276696	0.092014	0	0.145686	0.19961	0.027443	0.087967	0.064576	0.210268	0.097617	0.201179	0.337361	0.028807	0.308357	0.242417	0.024229	0.185682
Z14-X_assembly.fasta_k141_654663_length_1681_cov_3.0000_2	AlkB	0.166363	0.098186	0.142364	0	0.123836	0.077379	0.202389	0.193538	0.153755	0.045792	0.098442	0.113759	0.043048	0.048168	0.117355	0.083135	0.025707	0.185478	0.212058	0.055834	0.363158	0.150683	0.137993	0.150952
Z2-X_assembly.fasta_k141_733125_length_1574_cov_3.0000_2	AlkB	0.021597	0.148638	0.11185	0.220356	0.049278	0.197155	0.186405	0.097466	0.177145	0.020304	0.175822	0.04894	0.098961	0	0.191799	0.084306	0.058863	0.316638	0.048108	0.281513	0.072184	0.134122	0.268645	0.021657
Z4-D_assembly.fasta_k141_308778_length_2324_cov_4.0000_2	AlkB	0.345558	0.254808	0.313179	0.179796	0.123194	0.190506	0.391684	0.389865	0.132859	0.043512	0.241756	0.12484	0.130727	0.185632	0.0959	0.351427	0.17659	0.158319	0.304682	0.046919	0.418052	0.114962	0.25789	0.185254
Z5-X_assembly.fasta_k141_751400_length_2279_cov_3.9691_1	AlkB	0.144512	0.046711	0	0	0.342903	0.101112	0.08455	0.030498	0.077051	0	0.029636	0.030829	0.033813	0	0.032353	0.080047	0	0.091459	0	0	0.087867	0.091477	0.057962	0
Z9-D_assembly.fasta_k141_907279_length_1718_cov_3.0000_1	AlkB	0.068468	0.118884	0	0.25802	0	0.107421	0.27077	0.041191	0.152828	0.307753	0.102834	0.12065	0.231578	0.25196	0.216257	0.089119	0.310685	0.293426	0.093959	0.14157	0.132458	0	0.104914	0.160207
co_assembly.fasta_k141_23317333_length_114196_cov_52.6205_69	CYP153	0.114519	0.011264	0.094802	0	0.052213	0	0.035897	0.165347	0.134002	0.021503	0.162903	0.092704	0	0.028093	0.02031	0.089438	0	0.041962	0.02827	0	0.132925	0.040594	0	0
co_assembly.fasta_k141_18073187_length_96361_cov_88.7432_23	CYP153	0.022117	0.108744	0.045799	0	0.151337	0.078052	0.146379	0.039921	0.226708	0.020781	0.112464	0.050113	0	0.027145	0.078519	0.021587	0	0.081055	0.114939	0.048034	0.085602	0.176513	0.162583	0.022178
co_assembly.fasta_k141_1878272_length_85633_cov_95.3638_69	CYP153	0.155351	0.072501	0.114885	0	0.101234	0.041815	0.087017	0.113251	0.017244	0	0.045137	0.100571	0.076294	0.027237	0.078783	0.081662	0	0.121999	0.092286	0	0.06442	0.078715	0.081577	0.04451
co_assembly.fasta_k141_4458254_length_84993_cov_65.0396_23	CYP153	0.044234	0.043498	0.091597	0.105167	0.075668	0.112868	0.086724	0	0.181367	0	0.112464	0.150339	0	0.027145	0.01963	0	0	0.060791	0.049259	0	0.085602	0.117675	0	0.110892
co_assembly.fasta_k141_692154_length_82616_cov_29.0000_21	CYP153	0.021102	0.020743	0.021864	0	0.072244	0.049626	0.082824	0.038095	0.100984	0.019848	0.085943	0.038106	0	0	0.093751	0.04118	0	0.019338	0.062678	0.022927	0.020427	0.093642	0	0.042319
co_assembly.fasta_k141_692154_length_82616_cov_29.0000_48	CYP153	0.042342	0.041624	0	0	0	0.012448	0.066473	0.057329	0.04342	0	0.021555	0	0	0	0.025381	0.041317	0	0.151095	0	0.023002	0.040988	0.024851	0	0.021229
co_assembly.fasta_k141_692154_length_82616_cov_29.0000_71	CYP153	0	0.033081	0.029473	0	0.051138	0.092341	0	0.020238	0.079014	0	0.094853	0	0.051401	0	0	0.087557	0	0.020545	0.033295	0.048695	0.108478	0.019881	0	0.022488
co_assembly.fasta_k141_794848_length_76417_cov_109.7151_52	CYP153	0.228225	0.089794	0.070854	0	0.182108	0.080566	0.08076	0.123572	0.109141	0	0.139149	0.072741	0.104648	0	0.06072	0.111398	0	0.020907	0.203295	0	0.088306	0	0.062948	0.045773
co_assembly.fasta_k141_4021431_length_55802_cov_107.2942_14	CYP153	0.06751	0.05533	0.256224	0	0.153943	0	0.088208	0.101542	0.046127	0.021136	0.114379	0.118968	0	0	0.039928	0.093516	0	0.123697	0.033411	0	0	0.199488	0	0.022566
co_assembly.fasta_k141_20530009_length_53324_cov_62.5921_56	CYP153	0.125378	0.112968	0.064964	0.024866	0.095401	0.061423	0.180474	0.056587	0.057148	0	0.063845	0.110495	0.023928	0	0.111432	0.122331	0.028493	0.172352	0.108623	0	0.123981	0.122088	0.05755	0.041907
co_assembly.fasta_k141_19291791_length_50248_cov_34.8711_3	CYP153	0.092603	0.011387	0.047904	0	0	0.013623	0	0.083563	0.063255	0	0	0.069932	0	0.028391	0.020524	0.096481	0	0.063619	0	0	0.022391	0	0	0.023216
co_assembly.fasta_k141_1876007_length_47977_cov_65.7251_31	CYP153	0.112045	0.08899	0.1601	0	0.024159	0.049791	0.033236	0.123145	0.08684	0	0.086219	0.111945	0.108271	0.026004	0.112863	0.082633	0	0.097005	0.066375	0	0.10247	0.019934	0.061544	0.026916
co_assembly.fasta_k141_3745222_length_47649_cov_11.6658_10	CYP153	0	0.0219	0.023055	0	0.025395	0.026199	0.069849	0.060295	0.045652	0	0.158511	0.050459	0	0.109319	0.019762	0.06521	0	0	0.033066	0	0.021547	0.059237	0	0
co_assembly.fasta_k141_3745222_length_47649_cov_11.6658_19	CYP153	0.021966	0.053998	0.045491	0.052231	0.025053	0.051676	0.034458	0.019825	0.045035	0	0.022343	0	0.050335	0	0.058497	0	0.059849	0.040252	0.048925	0	0	0.022726	0.024118	0
co_assembly.fasta_k141_1312637_length_45805_cov_52.7837_28	CYP153	0.145801	0.101235	0.024649	0.024786	0.130095	0.126096	0.104702	0.112809	0.193602	0.078386	0.148501	0.062937	0.123829	0.076772	0.060508	0.161026	0	0.021756	0.050175	0.022634	0.141158	0.01849	0.297927	0.062657
co_assembly.fasta_k141_4168127_length_45469_cov_65.5172_22	CYP153	0.105856	0.05203	0.131612	0	0.025712	0.124476	0.066473	0.01911	0.144733	0.039823	0.04311	0.031984	0.024246	0	0.056431	0.061975	0	0.194011	0.047162	0	0.020494	0.131523	0.025424	0.169834
co_assembly.fasta_k141_3437579_length_41925_cov_24.0000_38	CYP153	0.053296	0.054278	0.023618	0	0.052031	0.044971	0.107318	0.061786	0.062366	0	0.023192	0.017236	0.026162	0	0.04048	0.044559	0	0.020907	0.101648	0	0	0.060679	0	0.045773
co_assembly.fasta_k141_4929107_length_40442_cov_110.4376_2	CYP153	0.084685	0.100983	0.021935	0.025187	0.150951	0.074661	0.1828	0.171988	0.057893	0.039823	0.096977	0.175914	0.121231	0.026004	0.056431	0.061975	0	0.019401	0.047162	0	0.061482	0.093945	0.116639	0
co_assembly.fasta_k141_4929107_length_40442_cov_110.4376_23	CYP153	0.147614	0.142353	0.08415	0	0.05079	0.072132	0.034925	0.097057	0.076087	0	0.067933	0.069933	0.133723	0.054599	0.019762	0.158704	0	0.102016	0.216229	0	0.043094	0.197457	0.040932	0.115192
co_assembly.fasta_k141_5135943_length_40105_cov_13.1315_21	CYP153	0.158633	0.022289	0	0	0.13939	0.013332	0.017763	0.040902	0.079838	0	0.09213	0.035449	0	0.027802	0	0.044244	0	0	0	0	0.109613	0.06026	0	0
co_assembly.fasta_k141_5218388_length_37946_cov_34.9964_1	CYP153	0	0.033132	0.163406	0	0	0.047357	0.092461	0.035976	0.108444	0	0.079642	0	0.13877	0	0	0.039194	0	0.072963	0.059124	0.042976	0.115104	0	0.037231	0.120306
co_assembly.fasta_k141_12625156_length_37466_cov_287.9797_16	CYP153	0.06751	0.132792	0.116465	0	0.051314	0.109727	0.129111	0.060925	0.215259	0.021136	0.183006	0.067982	0.025792	0.027611	0.139749	0.024077	0.061285	0.144313	0.086962	0	0.130625	0.079795	0.124106	0.094507
co_assembly.fasta_k141_12858138_length_36003_cov_78.0000_5	CYP153	0	0.055136	0.046427	0	0.025569	0.026383	0.035163	0.05158	0	0	0.091192	0.084682	0	0.027517	0	0	0	0.123268	0.049943	0	0.021696	0.099403	0	0
co_assembly.fasta_k141_9785396_length_34876_cov_64.0000_18	CYP153	0.107626	0.158719	0.111482	0	0.098231	0.189864	0.152013	0.206169	0.221413	0	0.255361	0.162588	0.024657	0.079295	0.139841	0.126034	0	0.019724	0.178073	0	0.041667	0.114584	0.098851	0.086338
co_assembly.fasta_k141_4723966_length_34642_cov_148.2972_11	CYP153	0.046835	0.187009	0.181342	0	0.14356	0.07395	0.082295	0.147559	0.071666	0.022133	0.191667	0.158363	0	0.051509	0.055893	0.081821	0.028585	0.174017	0.093407	0	0.162365	0.186086	0.019247	0.11727
co_assembly.fasta_k141_5456254_length_33474_cov_21.0000_8	CYP153	0.081469	0.030024	0.084459	0	0.069764	0.059855	0.031999	0	0.041785	0	0	0.015387	0	0	0.036225	0.01987	0	0.018668	0.015126	0	0.098614	0.108527	0	0.061268
co_assembly.fasta_k141_5936499_length_33075_cov_85.2962_2	CYP153	0.106205	0.020881	0.110033	0	0	0	0.016672	0.095863	0.043562	0	0.086497	0.080224	0	0	0.056613	0.103634	0	0.097324	0.06309	0	0.061683	0.075399	0.03901	0.042599
co_assembly.fasta_k141_33172994_length_32514_cov_44.0016_6	CYP153	0.347081	0.020675	0.130765	0	0.144023	0.024731	0.033024	0.218268	0.057518	0	0.085669	0.049914	0	0	0.149523	0.041045	0	0.115649	0.015619	0	0.081445	0.109308	0	0
co_assembly.fasta_k141_17291107_length_31993_cov_9.0000_22	CYP153	0	0	0.022977	0	0.025308	0.026108	0	0	0.031299	0	0.090273	0.016762	0.025431	0.027237	0	0.021661	0	0.061	0.032952	0	0.06887	0.019679	0.020394	0.022255
co_assembly.fasta_k141_31740308_length_30933_cov_44.9929_7	CYP153	0.043634	0.079103	0.045188	0.077825	0.055302	0.025661	0.154031	0.061637	0.089465	0.123034	0.044391	0.079613	0.09998	0.053567	0.144423	0.054451	0.089176	0.139931	0.10652	0.063872	0.042226	0.232218	0.080171	0.131264
co_assembly.fasta_k141_16211829_length_30929_cov_24.0007_5	CYP153	0.067275	0.07719	0.046427	0	0.102276	0.118724	0.210977	0.033968	0.112164	0.021064	0.068394	0.047233	0.037401	0.027517	0.019896	0.029754	0	0.041089	0.074364	0	0.065087	0.079523	0	0.044975
co_assembly.fasta_k141_12547746_length_30870_cov_111.0959_12	CYP153	0.070838	0.051687	0.021794	0	0.048008	0.086559	0.18163	0.03797	0.115036	0	0.107087	0.158879	0.025435	0	0	0.053291	0.028676	0.080359	0.046856	0	0.051815	0.037337	0.070238	0.126542
co_assembly.fasta_k141_13071764_length_30669_cov_137.0000_22	CYP153	0.071944	0.102363	0.064757	0.099146	0.071322	0.128311	0.016355	0.08239	0.140108	0.097982	0.063643	0.0797	0.032213	0.086884	0.037026	0.052305	0.094362	0.085045	0.12374	0.120256	0.080662	0.129432	0.267685	0.148299
co_assembly.fasta_k141_23258725_length_30033_cov_251.9443_26	CYP153	0.197693	0.064798	0.181964	0.078347	0.07516	0.103352	0.034458	0.087328	0.018182	0	0.156403	0.082953	0.112986	0.026963	0.038998	0.064315	0.029924	0.060378	0.114158	0	0.096599	0.077925	0.121091	0.022027
co_assembly.fasta_k141_21968923_length_28892_cov_20.0004_7	CYP153	0.045165	0.05784	0	0.026835	0.051492	0.119565	0.152404	0.020379	0.145518	0	0.229539	0.051165	0.025883	0.055413	0.08013	0.025028	0	0.109048	0.050291	0.098064	0.087385	0.08007	0.041516	0.090582
co_assembly.fasta_k141_18335609_length_28269_cov_55.9249_17	CYP153	0	0.049723	0	0	0.02311	0.026925	0.095405	0.036542	0.027683	0	0.020628	0	0.023167	0	0.036003	0.019744	0	0.018551	0.098795	0.022001	0.0588	0.017976	0.018571	0.040588
co_assembly.fasta_k141_17527161_length_26640_cov_16.9023_4	CYP153	0.172201	0.052906	0.044593	0	0.098231	0.012658	0.01689	0.038856	0.088279	0	0.131437	0.097553	0	0	0.019117	0.021006	0	0	0.015982	0	0.078261	0	0.01977	0.045902
co_assembly.fasta_k141_10197135_length_25688_cov_57.8190_20	CYP153	0	0	0	0.079682	0.025482	0.026291	0.035043	0.060503	0.015943	0.132232	0	0	0.102441	0	0.099145	0.043625	0.030434	0.020474	0.01659	0.072792	0.064863	0	0.041076	0
co_assembly.fasta_k141_1712544_length_25075_cov_111.4324_14	CYP153	0.102087	0.042183	0.066669	0	0.048954	0.063075	0.117847	0.052459	0.043994	0	0.204089	0.032409	0	0.026345	0.019055	0	0	0.100321	0.063718	0	0.062294	0.092912	0.039407	0.064538
co_assembly.fasta_k141_5726383_length_24960_cov_94.9320_16	CYP153	0.203673	0.070056	0.190033	0.024247	0.069764	0.071826	0.159995	0.128704	0.069642	0.038343	0.166046	0.200026	0.084263	0	0	0.042544	0	0.149341	0.045379	0	0.236674	0.036176	0.144477	0.08169
co_assembly.fasta_k141_1587848_length_24343_cov_55.0707_10	CYP153	0.098851	0.070145	0.142703	0	0.026198	0.108195	0.28818	0.082968	0.048661	0	0.163469	0.035883	0.079054	0.056384	0.061143	0.157078	0.062572	0.179748	0.175374	0.024948	0.136922	0.203679	0	0.115251
co_assembly.fasta_k141_1535506_length_23942_cov_9.0000_16	CYP153	0.022582	0.011105	0	0	0.051492	0	0.053106	0.101897	0.068841	0.063626	0.045908	0	0	0	0	0.044087	0.030748	0	0.033528	0.024516	0	0.020017	0.020758	0
co_assembly.fasta_k141_1535506_length_23942_cov_9.0000_17	CYP153	0	0.032851	0.04611	0.052941	0	0.013099	0.104774	0	0.045652	0.041843	0.113222	0	0.02552	0	0.059287	0.043474	0	0	0	0	0	0.059237	0	0.022332
co_assembly.fasta_k141_28529384_length_23173_cov_82.6617_10	CYP153	0.040735	0.090072	0.042229	0	0.116273	0.188939	0.159995	0.214479	0.105045	0	0.207558	0.053693	0	0	0.066526	0.119217	0.027785	0.07467	0.151264	0	0.098614	0.100267	0.037381	0.040845
co_assembly.fasta_k141_28529384_length_23173_cov_82.6617_17	CYP153	0.0897	0.066163	0.098274	0	0.051138	0.052766	0.087907	0	0.107258	0	0.136789	0.101619	0	0.055033	0.039793	0.218892	0.030538	0.196241	0.178134	0	0.091421	0.149332	0	0.112438
co_assembly.fasta_k141_28794747_length_22831_cov_10.1130_2	CYP153	0.025091	0.022132	0	0	0.128286	0	0.017642	0.069549	0.030751	0	0.114379	0.016995	0	0	0.019964	0.056757	0	0.020616	0.016705	0	0.043542	0.06974	0	0
co_assembly.fasta_k141_23437999_length_22752_cov_58.0000_9	CYP153	0.022582	0.033315	0	0.080505	0.025746	0.01665	0.017702	0.122276	0.05657	0.063626	0.022954	0	0	0	0.132572	0	0.092244	0.020688	0.100583	0.098064	0.021846	0	0	0.022646
co_assembly.fasta_k141_23437999_length_22752_cov_58.0000_10	CYP153	0	0.054751	0.069166	0.052941	0	0.04908	0.157161	0.020098	0.136957	0.104608	0	0	0.102082	0.02733	0.059287	0.06521	0.030331	0.040806	0.016533	0	0.021547	0	0.040932	0.022332
co_assembly.fasta_k141_16379798_length_22623_cov_30.9841_16	CYP153	0.022582	0.055526	0.116867	0	0.077237	0.15942	0.073048	0.061138	0.098762	0	0.091815	0.03411	0	0.027706	0.040065	0.110219	0	0.020688	0.174456	0.024516	0.152925	0.100087	0	0
co_assembly.fasta_k141_29305998_length_21564_cov_9.0000_1	CYP153	0	0.036547	0	0	0.056361	0.031408	0.019364	0.044663	0	0	0.081202	0.056067	0.08522	0.060634	0.04381	0	0	0	0.036734	0.053682	0.071771	0.043803	0.022792	0
co_assembly.fasta_k141_19721004_length_21213_cov_8.0000_17	CYP153	0.045484	0.044737	0.070608	0	0	0.026759	0.017824	0.061569	0.015537	0	0.023112	0.051525	0.052137	0	0.02017	0	0.030961	0.041667	0.050645	0.024687	0.087997	0.065951	0	0
co_assembly.fasta_k141_272681_length_21195_cov_22.2106_16	CYP153	0.153238	0.064575	0.068008	0	0.099877	0.077248	0.10303	0.118545	0.0632	0	0.069594	0.181879	0.025081	0.053746	0.038869	0.04273	0	0.060174	0.084252	0	0.063553	0.077664	0.10056	0
co_assembly.fasta_k141_13910457_length_20495_cov_23.0949_4	CYP153	0.153894	0.122836	0.129515	0	0.23774	0.048978	0.065419	0.192535	0.071206	0	0.169716	0.26748	0.119247	0.051182	0.018513	0.115026	0	0.141055	0.077338	0	0.020165	0.147923	0.128986	0.041771
co_assembly.fasta_k141_13910457_length_20495_cov_23.0949_20	CYP153	0.091942	0.056525	0.095135	0	0.052397	0.048705	0.072045	0.248904	0.091377	0	0.116764	0.12151	0.052703	0.084575	0.142666	0.079407	0	0.084223	0.267547	0.024948	0.044465	0.136353	0.063406	0.0461
co_assembly.fasta_k141_1672417_length_19644_cov_80.0000_19	CYP153	0.068957	0.146965	0.047568	0.027305	0.104794	0.093877	0.018011	0.020742	0.062808	0	0.046705	0.052076	0.026351	0	0.101905	0.067319	0	0.231613	0.153555	0.024948	0.08893	0.070111	0.04227	0.049967
co_assembly.fasta_k141_26030089_length_19569_cov_52.0000_4	CYP153	0	0	0.04611	0.132352	0	0	0	0.040196	0	0.201677	0	0	0	0	0.274686	0	0.151653	0.06121	0	0.145086	0	0	0	0
co_assembly.fasta_k141_14907183_length_19190_cov_128.5875_10	CYP153	0.15448	0.028861	0.065382	0	0.048008	0.119137	0.132094	0.148679	0.14252	0	0.064252	0	0	0.051675	0.037381	0.061567	0	0.057825	0.124948	0.06856	0.101806	0.042115	0.057932	0
co_assembly.fasta_k141_3884560_length_19043_cov_90.0000_10	CYP153	0	0.010874	0	0	0	0.052035	0.069379	0.039921	0.015114	0	0.044986	0.050113	0	0	0.058889	0.043173	0	0	0.082099	0	0.085602	0.019613	0.02221	0.022178
co_assembly.fasta_k141_11036619_length_18968_cov_11.0000_8	CYP153	0	0.02261	0	0.05461	0.026198	0	0.018011	0.020742	0.015702	0.151048	0.070058	0	0	0	0.081524	0.02244	0.062572	0.14739	0	0	0.022232	0.040736	0.04227	0.0461
co_assembly.fasta_k141_19777376_length_18829_cov_47.0000_1	CYP153	0.065451	0.042903	0.090375	0.129708	0.049772	0.038492	0.034229	0.059072	0.089465	0	0.022196	0.098871	0.04999	0	0	0.042584	0.029725	0	0.016198	0	0	0.096758	0.080171	0
co_assembly.fasta_k141_2482074_length_18722_cov_164.9154_17	CYP153	0.125378	0.14805	0.129929	0	0.143101	0.103391	0.131254	0.094312	0.128583	0	0.170254	0.144662	0.047855	0.10269	0.139539	0.040777	0.028493	0.095751	0.077588	0	0.107432	0.204042	0.095917	0
co_assembly.fasta_k141_8675797_length_18669_cov_14.0000_11	CYP153	0.022425	0	0	0.053303	0	0.013778	0.090464	0	0.052396	0.046981	0	0	0.025701	0	0.099482	0.065668	0.030538	0.082179	0	0.073042	0.021696	0	0.032214	0.022488
co_assembly.fasta_k141_31500601_length_18324_cov_10.0000_5	CYP153	0	0.021977	0.023134	0.026561	0	0	0.017522	0	0.068536	0.020993	0.022721	0.050633	0.055306	0	0.059487	0.021813	0.039229	0.081895	0.044647	0	0.064863	0.043325	0.041076	0.02241
co_assembly.fasta_k141_5422271_length_18017_cov_194.9710_10	CYP153	0.113709	0.161983	0.070608	0.081063	0.1037	0.147177	0.13043	0.043823	0.060269	0.021355	0.069335	0.0687	0.104274	0.027898	0.080682	0.066601	0	0.062501	0.084409	0.049374	0.131995	0.161249	0.112975	0.243049
co_assembly.fasta_k141_3573522_length_17894_cov_31.0002_15	CYP153	0.083585	0.01027	0.108274	0	0.03749	0	0.04922	0.037725	0.028574	0	0.050959	0.081299	0.036718	0	0	0.047392	0	0.059807	0.015518	0	0.040461	0.148111	0.019183	0
co_assembly.fasta_k141_446672_length_17749_cov_100.2729_7	CYP153	0.13046	0.064136	0	0	0.124015	0.051148	0.102348	0	0.104026	0.020438	0.17698	0.032846	0	0.026695	0.038613	0	0	0.119538	0.016144	0.023616	0.273552	0.115724	0.059922	0.087214
co_assembly.fasta_k141_4970973_length_17293_cov_104.0220_18	CYP153	0.110205	0.130042	0.048689	0.07861	0.100551	0.079385	0.155581	0.059677	0.165689	0.041423	0.044836	0.110372	0.176785	0.081162	0.097821	0.054883	0	0.091014	0.147274	0.023936	0.127967	0.136826	0.202521	0.110512
co_assembly.fasta_k141_20943789_length_17242_cov_11.0000_12	CYP153	0.04485	0.033081	0	0.053303	0.025569	0.026383	0.12307	0.094509	0.091935	0.042128	0.045596	0.016936	0.077102	0	0	0.087557	0.061076	0.082179	0.016648	0.024347	0.065087	0.119284	0	0.022488
co_assembly.fasta_k141_19763958_length_17059_cov_84.0000_12	CYP153	0.112125	0.044109	0.046427	0.026651	0.09163	0.052766	0	0.080951	0.030645	0.063192	0.136789	0.112022	0	0.027517	0	0.065668	0	0.143813	0.176232	0	0.108478	0.079523	0.020611	0.044975
co_assembly.fasta_k141_18168650_length_16999_cov_103.0000_9	CYP153	0.078089	0.071435	0.052626	0	0.077646	0.066661	0.017763	0.108548	0.065473	0	0.177664	0.18043	0.103902	0.027802	0.050629	0.110609	0	0	0.100935	0	0.065768	0.06026	0.084197	0.151843
co_assembly.fasta_k141_14615886_length_16717_cov_61.5793_3	CYP153	0.138407	0.331803	0.119338	0	0.115683	0.075211	0.210845	0.10408	0.202045	0	0.164039	0.034841	0.026447	0	0	0.090083	0	0.063393	0.03735	0	0.111557	0.069791	0	0.092532
co_assembly.fasta_k141_9751309_length_16635_cov_242.0000_13	CYP153	0.040735	0.103131	0.063344	0.048493	0.027498	0.119711	0.086143	0.091932	0.107513	0	0.041512	0.076933	0	0.050067	0.07245	0.079478	0.027785	0.186676	0.090758	0.024512	0.086913	0.07834	0.060986	0.142958
co_assembly.fasta_k141_23909541_length_16089_cov_10.0000_15	CYP153	0.025557	0	0	0.024786	0	0.061223	0	0.075206	0.014241	0	0	0.031468	0	0	0.018513	0	0	0.038177	0.015468	0	0.060496	0.01849	0.057361	0.020886
co_assembly.fasta_k141_14262001_length_15799_cov_124.0000_10	CYP153	0.148276	0.039748	0.142703	0	0.056138	0.027049	0.036023	0.111091	0.07851	0	0.116764	0.086793	0.026351	0	0.040762	0.04795	0	0.126335	0.018243	0	0.044465	0.10184	0.043681	0.02305
co_assembly.fasta_k141_28094151_length_15330_cov_31.0000_7	CYP153	0	0.021674	0.022822	0	0	0.067708	0.10372	0.07957	0.10068	0	0.022418	0.033295	0	0	0.039128	0.086049	0	0.020195	0.037147	0	0	0.019547	0.081009	0
co_assembly.fasta_k141_1969235_length_15287_cov_35.6888_15	CYP153	0.083046	0.05578	0.107586	0.049416	0.05861	0.085433	0.109757	0	0.085174	0	0.063443	0.094101	0.071314	0.02551	0.055365	0.081025	0.056626	0.152218	0.046254	0	0.160808	0.055295	0.114346	0.020818
co_assembly.fasta_k141_33242174_length_15268_cov_12.0050_11	CYP153	0.047959	0.051182	0.021586	0.074359	0	0.061223	0.049064	0.075206	0.014241	0.117579	0	0	0.023849	0.025591	0.062446	0.060966	0.056806	0.057266	0	0.045268	0.020165	0.036981	0.109754	0
co_assembly.fasta_k141_11615652_length_14955_cov_125.2240_10	CYP153	0.342338	0.235708	0.196008	0.081345	0.442263	0.215533	0.076637	0.432503	0.158141	0.021429	0.440639	0.155122	0.13081	0.027996	0.108385	0.200517	0.031069	0.276595	0.169413	0.099094	0.154535	0.390396	0.083931	0.022887
co_assembly.fasta_k141_4949989_length_14905_cov_11.0000_11	CYP153	0.063098	0.082699	0.043588	0	0	0	0.016512	0	0.081915	0	0.064252	0.031776	0	0	0.037381	0.089248	0	0.057825	0	0	0	0.074673	0	0
co_assembly.fasta_k141_28102725_length_14875_cov_24.3889_12	CYP153	0.084131	0.034931	0.087176	0	0.024004	0.064404	0	0	0.143795	0	0.085669	0	0.048172	0.051675	0.01869	0.020522	0	0.03855	0.082431	0	0.122168	0.104301	0	0.042181
co_assembly.fasta_k141_5991540_length_14779_cov_60.2911_5	CYP153	0.071355	0.12871	0.18075	0.129708	0.099543	0.115476	0.136917	0.23629	0.089465	0.041011	0.112249	0.126582	0.024995	0.080351	0.256534	0.246716	0.118901	0.084183	0.17818	0.09478	0.187125	0.135461	0.100214	0.109387
co_assembly.fasta_k141_9388783_length_14738_cov_13.0000_5	CYP153	0	0	0.047735	0	0.078873	0.08144	0.041259	0	0.031515	0	0.187474	0	0	0.084873	0	0	0	0.042262	0.023442	0.025036	0.111557	0.061318	0.021212	0
co_assembly.fasta_k141_6758910_length_14640_cov_235.0000_2	CYP153	0.044234	0.086995	0.068698	0.026292	0.151337	0.039026	0.017345	0.019961	0.105797	0.020781	0.15745	0.133635	0	0.054291	0.058889	0.043173	0.030126	0.162109	0.049259	0	0.064201	0.039225	0.020323	0.177427
co_assembly.fasta_k141_33221219_length_14533_cov_23.0000_4	CYP153	0.022425	0.088217	0.06964	0.079954	0.204553	0.118724	0.12307	0.101189	0.076613	0.063192	0.11399	0.101619	0.128503	0	0.079586	0.131335	0	0.102724	0.116533	0.024347	0.065087	0.079523	0.144277	0.022488
co_assembly.fasta_k141_7178746_length_14213_cov_129.9969_10	CYP153	0.168814	0.090236	0.087458	0.025106	0.096326	0.150585	0.135518	0.095236	0.129836	0	0.066762	0.063759	0.024166	0.103683	0.01875	0.082361	0	0.116027	0.047008	0.022927	0.08171	0.118061	0.03875	0.042319
co_assembly.fasta_k141_9982189_length_14084_cov_111.8465_6	CYP153	0	0.074571	0.044888	0.02577	0.049441	0.050974	0.068007	0.039117	0.044434	0	0.06615	0.032736	0.024825	0	0.038486	0.021148	0.029529	0.119137	0.017268	0.023537	0.104861	0.057671	0.099528	0.13038
co_assembly.fasta_k141_27978111_length_13886_cov_114.9849_7	CYP153	0.126197	0.310122	0.270277	0.125126	0.288046	0.234235	0.132094	0.075941	0.115036	0.019784	0.171339	0.142991	0.120429	0.10335	0.112142	0.16418	0.143382	0.115649	0.214321	0.022853	0.223974	0.261357	0.038622	0.316356
co_assembly.fasta_k141_16059348_length_13805_cov_102.0000_6	CYP153	0.074898	0.243452	0.055309	0.080229	0.056927	0.092667	0.070566	0.19557	0.128136	0	0.114379	0.174557	0.077375	0.055222	0.039928	0.043932	0.030643	0.020616	0.150349	0	0.163954	0.119693	0.041369	0.074323
co_assembly.fasta_k141_20404018_length_13347_cov_292.8019_8	CYP153	0.090014	0.121726	0.113006	0	0.153943	0.115165	0.063827	0.227556	0.114909	0	0.16013	0.084977	0	0.055222	0.019964	0.07132	0	0.082465	0.0826	0.024431	0.194653	0.15959	0.062053	0.054196
co_assembly.fasta_k141_1756795_length_13338_cov_8.0000_6	CYP153	0	0.05004	0.021115	0	0.023255	0.047884	0.015999	0.128704	0.013928	0	0.041512	0.076933	0	0	0	0	0	0.037335	0.032076	0	0.078891	0	0	0
co_assembly.fasta_k141_16660065_length_13003_cov_9.0000_3	CYP153	0.019865	0.009759	0.061803	0	0.022688	0.058366	0.031224	0	0.013587	0	0.020255	0.075039	0.022733	0.04885	0.017675	0	0.027111	0.072834	0.044264	0	0.115441	0.052946	0.036444	0.059754
co_assembly.fasta_k141_24124778_length_12951_cov_11.0066_4	CYP153	0	0.032737	0.068931	0.079142	0	0.013054	0.056113	0.060087	0.078186	0	0	0	0	0	0.019696	0.092741	0	0.065231	0.017653	0	0.107367	0.019679	0.020394	0.022255
co_assembly.fasta_k141_1422329_length_12943_cov_101.1314_9	CYP153	0.142571	0.05004	0.042229	0	0.162782	0.091214	0.095997	0.091932	0.097499	0	0	0.015387	0	0	0.018113	0.079478	0	0	0.151264	0	0.078891	0.090439	0.056071	0.08169
co_assembly.fasta_k141_13311128_length_12740_cov_171.1925_9	CYP153	0.041257	0.030412	0.106907	0	0.070646	0.097007	0.162006	0.093106	0.056422	0	0.063046	0.04675	0.047235	0	0.018339	0.040251	0	0.151247	0.030639	0.022419	0.039947	0.073263	0	0.124107
co_assembly.fasta_k141_22448196_length_12610_cov_120.0000_10	CYP153	0.043932	0.118795	0.136473	0.130578	0.225479	0.103352	0.103374	0.118949	0.09007	0	0.089373	0.225935	0.100671	0.026963	0.038998	0.107192	0.029924	0.040252	0.119037	0	0.255069	0.17533	0.173999	0.154188
co_assembly.fasta_k141_21433561_length_12559_cov_10.0000_7	CYP153	0.041657	0.051182	0	0	0.071322	0.036734	0.032709	0.037603	0.042723	0	0.042429	0	0	0	0	0	0	0.057266	0.015468	0.022634	0.020165	0.036981	0	0
co_assembly.fasta_k141_10136270_length_12477_cov_115.0000_12	CYP153	0.057765	0.079135	0	0	0.130992	0.088678	0.054034	0.062226	0.047106	0.064735	0.210175	0.156227	0.089233	0.028192	0.07091	0.099301	0.062572	0.189502	0.088662	0.024948	0.077189	0.162943	0.105676	0.092201
co_assembly.fasta_k141_28748533_length_12265_cov_30.0000_7	CYP153	0.112125	0.066163	0.06964	0	0	0.013192	0.017581	0.101189	0.0996	0	0	0	0	0	0	0.079907	0	0.020545	0.016648	0	0	0.099403	0.041222	0
co_assembly.fasta_k141_4763650_length_12039_cov_9.0000_8	CYP153	0.040994	0.070505	0.021247	0	0.073567	0.072288	0.016099	0.037006	0.042049	0	0.104424	0.030969	0	0	0.036451	0.019997	0	0.037572	0.060327	0.022278	0.059542	0.109206	0	0.102764
co_assembly.fasta_k141_27762233_length_11997_cov_70.9814_8	CYP153	0.116944	0.137091	0.162493	0	0.102276	0.065958	0.079372	0.080951	0.134019	0	0.146661	0.038134	0.077102	0	0	0.043778	0.030538	0.04502	0.1383	0	0.065087	0.119284	0.041222	0.089951
co_assembly.fasta_k141_2265626_length_11909_cov_122.0899_6	CYP153	0.125378	0.082158	0.086619	0	0.095401	0.073708	0.065627	0.075449	0.071435	0	0.106408	0.03071	0.047855	0.025672	0.018572	0.195858	0.028493	0.01915	0.12414	0	0.02023	0.111296	0.019183	0.020953
co_assembly.fasta_k141_32441303_length_11794_cov_11.0000_8	CYP153	0.020829	0	0.021586	0.049573	0	0.024489	0.107289	0.018801	0.046417	0.097982	0.042429	0.015734	0.047699	0.051182	0.134295	0.020322	0.056806	0.057266	0.015468	0.203706	0.040331	0.01849	0	0
co_assembly.fasta_k141_20914026_length_11616_cov_136.0000_3	CYP153	0.136451	0.022368	0.117679	0	0.077775	0.01338	0	0.179702	0.108759	0	0.300453	0.120226	0	0.027898	0.080682	0.0222	0	0.062501	0.016882	0	0.065998	0.040312	0	0.091223
co_assembly.fasta_k141_986685_length_11615_cov_43.3352_3	CYP153	0.165558	0.16272	0.064347	0	0.094493	0.097321	0.211271	0.18681	0.127353	0	0.189732	0	0	0.050858	0.110382	0.080763	0	0.094832	0.076843	0.02249	0.20037	0.110241	0.075982	0.083004
co_assembly.fasta_k141_10632253_length_11602_cov_63.9560_6	CYP153	0.210328	0.134386	0.087176	0	0.096015	0.035236	0.066047	0.151481	0.043139	0	0.021417	0.07944	0.048172	0.051675	0.037381	0.16418	0	0.077099	0.117761	0	0.040723	0.074673	0	0.126542
co_assembly.fasta_k141_18916143_length_11572_cov_11.0000_2	CYP153	0	0	0.071603	0	0.052582	0	0	0.041632	0.110304	0	0.164039	0.078625	0	0	0	0	0	0.021131	0	0	0.044623	0.102197	0	0
co_assembly.fasta_k141_14476514_length_11525_cov_99.9652_1	CYP153	0.085529	0.021021	0.044301	0.025434	0.073191	0	0.033561	0.0193	0.146163	0	0.065293	0.14536	0	0	0.075974	0.062596	0	0.019594	0.015877	0.046457	0.115224	0.056918	0	0.021441
co_assembly.fasta_k141_3338828_length_11314_cov_17.0000_6	CYP153	0.08668	0.063918	0	0.05154	0.024721	0	0.034004	0.019559	0.088868	0.020371	0.0441	0.049104	0.049649	0.026607	0.153943	0.042296	0	0.112714	0.032179	0	0.020972	0.057671	0	0
co_assembly.fasta_k141_18504724_length_11281_cov_13.1688_6	CYP153	0.081569	0.088528	0.046586	0	0.102628	0.079429	0.017642	0.040617	0.076878	0	0.022876	0.021849	0	0.027611	0	0	0	0.067866	0.022713	0	0.065312	0.119693	0.041369	0.022566
co_assembly.fasta_k141_31199680_length_11138_cov_8.0000_3	CYP153	0.022662	0.011145	0	0	0.025835	0.093325	0.071052	0.020451	0.015483	0.063844	0.023033	0.03423	0	0.055604	0	0	0	0.062282	0.016823	0.024601	0.043845	0.020087	0	0.045451
co_assembly.fasta_k141_16788463_length_11042_cov_21.0035_8	CYP153	0.101406	0.011597	0.092054	0	0.107438	0	0.036925	0.397936	0.104408	0	0.099889	0.24923	0.027036	0	0.063957	0	0	0.046667	0	0	0.049545	0.045814	0.086747	0
co_assembly.fasta_k141_1660657_length_11038_cov_14.0000_8	CYP153	0.020896	0.01027	0.021655	0	0.119251	0.036854	0.04922	0.056587	0.028574	0.058976	0.042563	0.09471	0.071783	0	0.074288	0.047952	0.028493	0.01915	0.015518	0.022707	0.141612	0.111296	0.095917	0.020953
co_assembly.fasta_k141_32281487_length_10855_cov_48.5344_3	CYP153	0	0.052552	0.02215	0	0.073191	0.037718	0.033561	0.038599	0.014616	0	0.043528	0.113057	0.024491	0.026259	0.018993	0.020865	0	0.097968	0	0	0.062089	0	0.019637	0.042882
co_assembly.fasta_k141_32281487_length_10855_cov_48.5344_9	CYP153	0	0.078569	0.070854	0.05423	0	0	0.071545	0.020595	0.077958	0	0.092766	0.017236	0.026162	0	0	0.066839	0	0.041814	0.067765	0	0.110382	0.060679	0.041965	0
co_assembly.fasta_k141_33094001_length_10020_cov_13.0000_5	CYP153	0.021966	0.064798	0.045491	0	0	0.025838	0.068916	0	0.075058	0.020642	0.022343	0.033181	0.050335	0	0	0.021438	0	0.040252	0.032616	0	0.042512	0.17533	0.100909	0.022027
co_assembly.fasta_k141_29483722_length_9664_cov_12.0007_2	CYP153	0.045971	0.011305	0.047568	0	0.130992	0.027049	0	0.020742	0.031404	0	0.023353	0.069434	0	0	0	0.044879	0	0.063167	0	0	0.022232	0.122208	0	0
co_assembly.fasta_k141_5637262_length_9090_cov_20.4215_2	CYP153	0.130902	0.053629	0.112969	0.051883	0.024886	0.051323	0.051344	0.078763	0.029822	0	0.022196	0.049436	0	0	0	0.106461	0	0.11058	0	0.023695	0.084452	0	0	0.021877
co_assembly.fasta_k141_10109599_length_8850_cov_48.0000_9	CYP153	0.091942	0	0.023784	0	0.026198	0.089687	0.126079	0.041484	0.050314	0	0.070058	0	0.026351	0.056384	0.020381	0	0.031286	0.021728	0.041321	0.024948	0.022232	0.040736	0.021135	0
co_assembly.fasta_k141_32649506_length_8677_cov_407.3650_10	CYP153	0.117932	0.061619	0.131549	0	0.02385	0.050709	0.032813	0.094312	0.17016	0.019659	0.16722	0.172365	0.047855	0.091325	0.025921	0	0.028493	0.144779	0.046553	0	0.090819	0.166944	0.134284	0.041907
co_assembly.fasta_k141_20454285_length_8567_cov_9.0000_2	CYP153	0.022662	0.089156	0	0	0.034041	0.013332	0.017763	0.040902	0	0	0.09213	0.017115	0	0	0	0	0	0.041521	0.033645	0	0.065768	0.040173	0.062497	0.045451
co_assembly.fasta_k141_15669996_length_8434_cov_89.9486_6	CYP153	0.135335	0	0.043172	0.074359	0.047548	0.073467	0.114483	0.056404	0.199376	0	0	0.047202	0.023849	0	0	0.060966	0	0.076354	0.077338	0.022634	0.040331	0.047595	0.076481	0.041771
co_assembly.fasta_k141_15578124_length_8319_cov_9.0048_2	CYP153	0.043195	0.042468	0.223699	0.025685	0.123194	0	0	0.116959	0.126309	0	0.021978	0.04894	0	0	0.01918	0	0	0	0.033124	0	0	0.038321	0.059513	0
co_assembly.fasta_k141_26102492_length_8262_cov_11.1001_6	CYP153	0.040864	0	0.084723	0	0	0.048038	0.080246	0.073778	0.083833	0	0.02082	0.030871	0	0.050223	0.036338	0.059799	0	0	0.045523	0	0	0.072577	0.018751	0
co_assembly.fasta_k141_11514827_length_8096_cov_10.7974_2	CYP153	0.062893	0.03091	0.065173	0	0.023927	0.036975	0.016459	0	0.028666	0	0.021349	0.031673	0	0	0.018631	0	0	0.019212	0.015568	0	0.020296	0.018609	0.019247	0
co_assembly.fasta_k141_11514827_length_8096_cov_10.7974_6	CYP153	0.062893	0.020607	0	0	0.023927	0.02465	0.016459	0.018924	0.042999	0	0.085397	0.015836	0	0	0	0.020455	0	0.038425	0.046704	0	0.040591	0.111652	0	0
co_assembly.fasta_k141_2740799_length_7847_cov_8.0000_11	CYP153	0.06523	0.011828	0	0.025856	0.074409	0.068608	0.136464	0.078498	0.148609	0	0	0.098538	0.02491	0.05339	0.038613	0.106099	0.029627	0.079692	0.048431	0	0.063127	0.019287	0.119844	0.043607
co_assembly.fasta_k141_218923_length_7281_cov_15.0000_4	CYP153	0.103807	0.051015	0.021517	0	0.094794	0.061024	0.016303	0.149928	0.056782	0	0.126886	0.031367	0	0.02551	0.055365	0.060769	0.028313	0.076109	0.030836	0	0.062665	0.147454	0.057173	0.062454
co_assembly.fasta_k141_1807158_length_7172_cov_19.0000_5	CYP153	0	0.033915	0.118919	0	0	0	0.018011	0.062226	0.047106	0	0	0.034717	0	0	0	0.044879	0	0	0.017062	0	0.044465	0.040736	0.02265	0
co_assembly.fasta_k141_969088_length_7160_cov_156.0000_1	CYP153	0.136451	0.067105	0	0	0.077775	0.080278	0.142596	0.14366	0.186445	0	0.046224	0	0.026068	0	0.060511	0	0.030961	0.086841	0.067527	0.024687	0	0.060469	0	0.022806
co_assembly.fasta_k141_33319445_length_6999_cov_10.0000_5	CYP153	0.022503	0.033198	0.046586	0.026743	0.153943	0.013238	0.017642	0.060925	0.061502	0	0	0.033991	0.025792	0	0	0.087865	0	0.031368	0.050116	0	0	0	0.020684	0.075093
co_assembly.fasta_k141_28260483_length_6679_cov_166.0000_3	CYP153	0.365927	0.285694	0.301734	0.051201	0.304317	0.164549	0.135123	0.242936	0.197281	0.020237	0.350498	0.211364	0.024657	0.15859	0.076469	0.252068	0.029335	0.355032	0.246119	0	0.375001	0.572922	0.088523	0.366937
co_assembly.fasta_k141_14159221_length_6656_cov_69.6167_1	CYP153	0.022041	0.140879	0.076546	0	0.050275	0.064818	0.069147	0.039785	0.045188	0.030446	0.044836	0.083237	0	0.054108	0.078257	0.107561	0.030025	0.161557	0.081819	0	0.021328	0.097733	0.040504	0.044205
co_assembly.fasta_k141_15515480_length_6618_cov_9.0000_4	CYP153	0.021743	0.021706	0.022519	0	0.13002	0.089509	0.051174	0.039249	0	0.020438	0.139133	0	0.02491	0.026695	0.019306	0.074881	0	0.125115	0.048431	0	0.063127	0.019287	0.039948	0.087214
co_assembly.fasta_k141_23699895_length_6578_cov_94.9416_3	CYP153	0.090329	0.081736	0.046747	0.026835	0.154475	0.092995	0.134487	0.122276	0.092574	0	0.114769	0.081323	0.025883	0.027706	0.020032	0.051937	0.122992	0.082753	0.13411	0.035374	0.24031	0.060052	0.046047	0.090582
co_assembly.fasta_k141_2747030_length_6516_cov_18.0292_4	CYP153	0.065898	0.097196	0.045491	0	0	0.051676	0.086145	0.138773	0.09007	0	0.167505	0.082953	0	0.08089	0	0.021438	0	0	0.081541	0.04771	0.021256	0.077925	0.040364	0.071112
co_assembly.fasta_k141_18233379_length_6455_cov_13.9918_3	CYP153	0.045324	0.078012	0.023454	0	0.15501	0	0.106579	0.081803	0.032588	0	0.09213	0.017115	0.051951	0	0	0.066365	0	0.166085	0.166818	0	0.109613	0.080346	0	0.136352
co_assembly.fasta_k141_21796611_length_6433_cov_7.0000_4	CYP153	0.022582	0.044421	0.046747	0	0.025746	0.05314	0	0	0	0.021209	0.022954	0.051165	0.025883	0.027706	0	0	0	0.020688	0.050291	0	0.021846	0	0	0
co_assembly.fasta_k141_23187542_length_6407_cov_7.0000_5	CYP153	0.088164	0.021674	0.091289	0.026203	0.025138	0.012964	0.10372	0.07957	0.045188	0	0.089671	0.116531	0	0	0.019564	0.107561	0	0.060584	0.016364	0.023936	0.085311	0.019547	0	0
co_assembly.fasta_k141_24347692_length_6340_cov_83.0000_3	CYP153	0.067275	0.033081	0.046427	0	0.116375	0.013192	0.017581	0	0.06129	0	0.136789	0.016936	0	0	0.019896	0.043778	0	0.061634	0.033295	0	0.022679	0.099403	0.041222	0
co_assembly.fasta_k141_32109449_length_6265_cov_8.0000_5	CYP153	0.068711	0.022529	0	0	0.026107	0.040427	0.017949	0	0.061681	0	0.046544	0.103782	0.026256	0.028093	0	0	0	0.041962	0	0	0.066462	0	0.042117	0.045936
co_assembly.fasta_k141_947524_length_6108_cov_12.0000_5	CYP153	0.023319	0.01147	0.072368	0	0.026572	0	0.018266	0.042083	0.047782	0	0.023682	0.035219	0	0.057185	0.082674	0	0	0.021359	0.034615	0	0	0.020657	0	0.070154
co_assembly.fasta_k141_4635609_length_5855_cov_16.0000_2	CYP153	0.022742	0.033553	0	0	0	0.061136	0.053473	0.099381	0.015537	0	0.115559	0	0	0.027898	0	0	0	0	0.033763	0	0	0.100781	0.020907	0.114029
co_assembly.fasta_k141_22477747_length_5831_cov_69.4025_2	CYP153	0.067275	0.099525	0.046427	0.106606	0	0.177872	0.175814	0.090661	0.168548	0	0.091192	0.050809	0.095291	0	0.039793	0.021889	0	0.205447	0.135271	0.16856	0.021696	0.159045	0.20611	0.247364
co_assembly.fasta_k141_27386119_length_5737_cov_9.0000_3	CYP153	0.041929	0.051517	0.065173	0	0	0.02465	0.032918	0.094618	0.028666	0	0.042699	0.015836	0.024007	0	0	0.040911	0	0.057637	0.031136	0	0.020296	0.018609	0.038494	0.021022
co_assembly.fasta_k141_8465961_length_5722_cov_17.9878_5	CYP153	0	0.052906	0.022296	0.025601	0.024558	0	0.084452	0.019428	0.06615	0	0.065718	0.016259	0.024657	0	0.076469	0.021006	0.029335	0.078896	0.06393	0.023382	0.041667	0.057292	0	0.043169
co_assembly.fasta_k141_922973_length_5586_cov_7.0000_2	CYP153	0.090014	0.033198	0	0	0.076971	0.013238	0	0.060925	0.015376	0	0.091503	0.033991	0	0.027611	0	0.021966	0	0	0.050116	0	0.021771	0	0	0.022566
co_assembly.fasta_k141_8644881_length_5414_cov_20.0000_6	CYP153	0.091942	0	0.047568	0	0	0	0	0.026094	0.071809	0	0.10726	0.034717	0	0	0.081524	0.044879	0	0.042112	0	0	0.044465	0.081472	0	0
co_assembly.fasta_k141_14300547_length_5383_cov_11.0000_5	CYP153	0.082779	0.02034	0	0	0.023623	0	0.048755	0.037362	0.141504	0	0	0.015633	0.023694	0	0.036794	0.020191	0	0.113798	0.076843	0	0.140259	0.037622	0	0
co_assembly.fasta_k141_20826066_length_5373_cov_5.0000_5	CYP153	0.063098	0.010337	0.021794	0	0.072011	0	0	0.018985	0	0	0.085669	0.031776	0	0	0	0.020522	0	0.115649	0	0	0	0.037337	0	0
co_assembly.fasta_k141_443842_length_5331_cov_32.0000_4	CYP153	0.0208	0.010177	0	0.163127	0.089391	0.022989	0.015379	0	0.026765	0	0.019954	0.073901	0.067151	0.04812	0.069651	0.01908	0.133529	0.017933	0.029062	0.09026	0.132653	0.03477	0	0.019615
co_assembly.fasta_k141_26518695_length_5255_cov_7.0000_5	CYP153	0.083585	0.02054	0.021655	0	0.0477	0.049138	0.065627	0	0.085722	0	0.085127	0.03157	0.095711	0.025672	0.111432	0.142719	0.028493	0.01915	0.093105	0	0.080921	0	0.095917	0.06286
co_assembly.fasta_k141_30019417_length_5016_cov_15.0000_1	CYP153	0.044234	0.065246	0.068698	0.157751	0	0.026017	0.017345	0.059882	0	0.020781	0	0	0.050686	0.201927	0.01963	0.021587	0.030126	0	0.03284	0.096067	0	0	0.081292	0.022178
co_assembly.fasta_k141_23647999_length_4930_cov_224.0000_2	CYP153	0.023151	0.011387	0.11976	0	0.026384	0	0.108828	0.104453	0.094883	0	0.18813	0.017483	0	0	0.061571	0	0	0.063619	0	0	0.044781	0.082046	0.08516	0.023216
co_assembly.fasta_k141_21243556_length_4897_cov_57.3659_2	CYP153	0.083585	0.082158	0.04331	0.024866	0.07155	0.036854	0.057424	0.056587	0	0	0	0.06314	0.023928	0.077017	0	0.061165	0.028493	0.063379	0.015518	0.090827	0.02023	0.166944	0	0.023947
co_assembly.fasta_k141_2316042_length_4885_cov_16.0000_4	CYP153	0.054814	0.034652	0	0.026203	0	0.070563	0.034573	0	0.015063	0	0.048462	0.033295	0.141774	0.074148	0	0.025972	0.06005	0	0.03395	0.023936	0.021328	0.019547	0.02097	0.02294
co_assembly.fasta_k141_32752448_length_4794_cov_12.0000_1	CYP153	0	0.032851	0	0	0	0.026199	0.034925	0.080393	0	0	0.054515	0.067278	0	0.081989	0.019762	0	0	0.040806	0	0	0.021547	0	0.070625	0
co_assembly.fasta_k141_24204183_length_4742_cov_118.2747_2	CYP153	0.065898	0.224856	0.142872	0.078347	0.300638	0.077514	0.086145	0.178423	0.145528	0	0.178746	0.215679	0.151006	0.053927	0.087661	0.12863	0	0.151744	0.173002	0.04771	0.238798	0.331179	0.108597	0.198241
co_assembly.fasta_k141_27584851_length_4661_cov_22.0593_5	CYP153	0.164079	0.033315	0.07012	0	0.102983	0	0.017702	0.061138	0.154291	0	0.114769	0.136439	0.025883	0	0.120195	0	0	0.082753	0.016764	0	0.087385	0.020017	0	0.022646
co_assembly.fasta_k141_14368456_length_4382_cov_15.0000_4	CYP153	0	0.01095	0	0	0.025395	0.016149	0.052387	0.160786	0.030435	0	0.067933	0.100918	0	0	0	0.043474	0	0.020403	0	0	0.064641	0.039491	0	0
co_assembly.fasta_k141_25416797_length_4339_cov_34.0000_4	CYP153	0.043487	0.074825	0.180149	0.077567	0	0.076722	0	0.057375	0.029722	0.122627	0.066368	0	0.06239	0.080085	0.077225	0.084879	0.177761	0.119538	0	0.23616	0.105212	0.057862	0.021944	0.04723
co_assembly.fasta_k141_44636_length_4321_cov_101.6809_1	CYP153	0.043487	0.079051	0.096979	0.077567	0.074409	0.12787	0.153522	0.019625	0.178331	0.061314	0.132735	0.065692	0.099638	0.05339	0.154451	0.070251	0	0.139461	0.17	0.047232	0.189382	0.135011	0.09987	0.174427
co_assembly.fasta_k141_18606695_length_4313_cov_6.0000_2	CYP153	0	0.067105	0.047072	0	0.05185	0	0	0.041046	0	0	0	0	0	0.139492	0	0	0	0.020834	0.016882	0	0	0.031816	0	0.022806
co_assembly.fasta_k141_9454318_length_4199_cov_6.0000_3	CYP153	0.062893	0.051517	0.021724	0	0.023927	0.045653	0.016459	0	0.014333	0	0.021349	0.015836	0	0.025755	0	0.040911	0	0.038425	0.015568	0	0.081182	0	0.096235	0
co_assembly.fasta_k141_17757244_length_4123_cov_10.0000_3	CYP153	0.090968	0.011184	0.023536	0	0.05185	0	0	0.020523	0.132538	0	0.092447	0.051525	0	0	0.060511	0.0222	0	0	0	0	0.065998	0.080625	0.041815	0.068417
co_assembly.fasta_k141_32200182_length_4119_cov_7.0000_5	CYP153	0.091942	0.011305	0.023784	0	0.026198	0	0.054034	0.062226	0.034913	0	0.046705	0.017359	0	0	0.020381	0.02244	0	0	0	0	0	0.061104	0	0
co_assembly.fasta_k141_18724691_length_4072_cov_13.0000_2	CYP153	0	0.010236	0.043172	0.024786	0	0.097956	0.016355	0	0.028482	0.019596	0.042429	0.015734	0.023849	0	0	0	0	0.114531	0.030935	0.022634	0.040331	0.036981	0.01912	0
co_assembly.fasta_k141_24238607_length_4027_cov_172.0000_2	CYP153	0.301409	0.140395	0.250201	0.026116	0.100213	0.206705	0.275664	0.158598	0.315245	0.103212	0.156403	0.165907	0.050335	0.107853	0.136494	0.235822	0.149622	0.20126	0.244624	0	0.106279	0.155849	0.201819	0.06608
co_assembly.fasta_k141_30394076_length_3966_cov_6.0000_4	CYP153	0.04485	0.011027	0.023213	0	0.036722	0	0.017581	0	0.015323	0	0.035424	0	0	0.027517	0	0.043778	0	0.020545	0.016648	0	0.046468	0	0.020611	0.074208
co_assembly.fasta_k141_14658849_length_3937_cov_31.0000_1	CYP153	0.305354	0.216064	0.215738	0.111566	0.247611	0.25446	0.110381	0.105973	0.173447	0	0.178094	0.141899	0.123934	0.028797	0.067465	0.183473	0	0.07238	0.104601	0.052405	0.149441	0.214613	0	0.094222
co_assembly.fasta_k141_322246_length_3927_cov_10.9894_2	CYP153	0.137913	0.02261	0	0.05461	0	0.040573	0.036023	0	0.07851	0	0.180454	0.017359	0	0.028192	0.020381	0.067319	0	0.021056	0.034123	0	0	0.040736	0.022747	0.02915
co_assembly.fasta_k141_11749032_length_3925_cov_20.9194_3	CYP153	0.022823	0.022448	0	0.325382	0	0.05371	0	0	0	0.342862	0	0.017236	0	0.139978	0.141681	0	0.472732	0.020907	0.016941	0	0	0	0	0
co_assembly.fasta_k141_5609960_length_3890_cov_7.0000_1	CYP153	0.048573	0.059752	0.050212	0.02882	0	0.014297	0.019007	0.043823	0.016582	0	0.17246	0.146702	0.08359	0	0.021503	0.094872	0.03302	0.044483	0.018022	0.026341	0.023477	0.021497	0.044707	0.048712
co_assembly.fasta_k141_18481852_length_3827_cov_7.0000_3	CYP153	0.083585	0.030809	0.022944	0	0.02385	0.012285	0.032813	0	0.028574	0	0.021282	0.03157	0	0	0	0.021583	0	0.0383	0.016436	0	0	0.055648	0	0.06286
co_assembly.fasta_k141_20612989_length_3820_cov_12.0000_1	CYP153	0.037852	0.056147	0.038749	0	0	0.067221	0.029248	0.068168	0.0771	0	0.037806	0	0	0	0	0.037102	0	0.069135	0.112044	0	0.036373	0.033125	0	0.03798
co_assembly.fasta_k141_32182829_length_3783_cov_13.0000_2	CYP153	0.168263	0	0.021794	0	0.120019	0.012366	0	0	0.043139	0	0	0.026243	0	0	0.01869	0.020522	0	0.019275	0.015619	0	0.020361	0.056005	0.038622	0.042181
co_assembly.fasta_k141_26935324_length_3700_cov_56.6634_3	CYP153	0.116665	0.193119	0.174052	0.026835	0.172317	0.024436	0.173206	0.07837	0.059428	0	0.213856	0.106248	0.107579	0	0.094936	0.191383	0	0.104662	0.115565	0.073548	0.20873	0.229823	0.026013	0.138828
co_assembly.fasta_k141_14750160_length_3638_cov_12.0000_3	CYP153	0.068957	0.011305	0.047568	0	0.209588	0	0.054034	0	0.031404	0	0.093411	0.190944	0.105405	0	0.020381	0	0	0	0.017062	0	0.044465	0.142575	0.063406	0.092201
co_assembly.fasta_k141_21121444_length_3520_cov_17.0000_2	CYP153	0.065451	0.042903	0.090375	0.207533	0	0.038492	0.017115	0	0.014911	0.266573	0.051359	0.016479	0.074985	0.160702	0.077481	0.021292	0.178352	0.079961	0.016198	0.103102	0.147792	0.077406	0.040086	0.065632
co_assembly.fasta_k141_1889698_length_3419_cov_9.3002_3	CYP153	0	0.043347	0	0.026203	0	0.012964	0	0	0	0.144981	0	0	0.227295	0.027054	0	0.064537	0.030025	0.040389	0	0.071807	0	0	0	0
co_assembly.fasta_k141_743740_length_3414_cov_15.0000_5	CYP153	0	0	0.052961	0	0.058347	0	0	0	0.034993	0	0.129852	0.019357	0	0	0	0.02505	0	0.0939	0.038044	0	0.049543	0.02267	0	0
co_assembly.fasta_k141_20088510_length_3360_cov_66.0000_1	CYP153	0.075705	0.056147	0.116247	0.04443	0	0.156849	0.116991	0.034084	0.0771	0	0.037806	0	0.04376	0.045877	0.033013	0.037102	0	0.034568	0.084033	0.040751	0.036373	0.099376	0.105617	0
co_assembly.fasta_k141_17078788_length_3319_cov_61.8660_2	CYP153	0.100879	0.049566	0.115439	0	0.064746	0.035573	0.110964	0.11983	0.129227	0	0.143956	0.121426	0.046186	0.074405	0.035892	0.137772	0	0.184928	0.104893	0	0.039078	0.089603	0	0.060691
co_assembly.fasta_k141_27427629_length_3312_cov_161.0000_3	CYP153	0.022986	0.033915	0.047568	0	0.026198	0.067622	0.090056	0.062226	0.094211	0	0.070058	0.052076	0	0	0.020381	0.057318	0	0.084223	0.10237	0	0.022232	0	0.04227	0.069151
co_assembly.fasta_k141_11331232_length_3304_cov_7.0000_1	CYP153	0	0.081139	0.083721	0	0.046161	0	0.031575	0	0.111157	0	0	0	0	0	0.035621	0.040202	0	0	0	0	0.235956	0	0	0.12337
co_assembly.fasta_k141_27959013_length_3233_cov_12.0000_3	CYP153	0.092938	0.068571	0.048074	0.055191	0.079433	0	0	0.041932	0.031741	0	0	0	0	0.085474	0.061788	0.045369	0	0.071666	0.051737	0	0.089883	0.082337	0	0.0466
co_assembly.fasta_k141_17173604_length_3221_cov_6.0000_2	CYP153	0	0.056729	0	0	0.078873	0.029086	0.018074	0	0.015758	0	0.070303	0.034841	0	0	0	0.022521	0.031396	0	0.017123	0	0.022311	0.122637	0	0.023133
co_assembly.fasta_k141_8872098_length_3188_cov_27.0000_3	CYP153	0.090968	0.145395	0.070608	0.027021	0.15555	0.080278	0.16042	0.14366	0.031074	0	0.161782	0.171751	0	0.111594	0.060511	0.088802	0	0.270838	0.033763	0	0.043998	0.228494	0.020907	0.136834
co_assembly.fasta_k141_17060658_length_3144_cov_109.3467_3	CYP153	0.04485	0.187461	0.162493	0.106606	0.332398	0.197874	0.087907	0.020238	0.12258	0	0.227981	0.067746	0.077102	0.08255	0.039793	0.26267	0	0.267081	0.205849	0	0.195261	0.337971	0.061833	0.089951
co_assembly.fasta_k141_33007902_length_3040_cov_8.0000_1	CYP153	0.123733	0	0	0	0.092898	0	0	0.104551	0.045426	0	0	0.031072	0	0	0.035838	0	0	0.03764	0	0	0.039573	0	0	0
co_assembly.fasta_k141_16956472_length_3031_cov_62.0000_2	CYP153	0.110584	0.097869	0.091597	0.026292	0.075668	0.081824	0.133556	0.119763	0.193567	0	0.067478	0.016704	0	0.027145	0.01963	0.107933	0	0.060791	0.03284	0.048034	0.128402	0.080983	0.11855	0.066535
co_assembly.fasta_k141_11122302_length_3006_cov_21.0000_3	CYP153	0.091615	0.045058	0.071102	0	0.052213	0.013476	0.035897	0.181317	0.129712	0	0.023272	0.034594	0.026256	0.056187	0	0.044719	0	0.16785	0.034003	0	0.066462	0.081187	0.021059	0.022968
co_assembly.fasta_k141_10070212_length_2999_cov_5.0000_3	CYP153	0.023319	0	0.048245	0	0.186006	0.027444	0.036533	0.042083	0	0	0.11841	0.017609	0	0	0.020669	0	0	0	0	0	0.067654	0.020657	0	0
co_assembly.fasta_k141_9962299_length_2948_cov_28.0000_2	CYP153	0	0.107996	0.090982	0.339502	0	0.064595	0.034458	0	0.030023	0.495419	0.022343	0.016591	0.276845	0.215706	0.194991	0.107192	0.239395	0.020126	0.065233	0.310113	0.063767	0	0.020182	0.088107
co_assembly.fasta_k141_23566543_length_2921_cov_301.0000_1	CYP153	0.163579	0.160887	0.158157	0.025942	0.099543	0.089815	0.205375	0.080827	0.164019	0.020506	0.177565	0.137742	0.074985	0.080351	0.096851	0.063876	0.067126	0.159921	0.129586	0.023695	0.147792	0.174164	0.120257	0.196896
co_assembly.fasta_k141_19070949_length_2913_cov_12.0000_2	CYP153	0.264493	0.097532	0.022822	0.026203	0.050275	0.051855	0.034573	0.019892	0.032284	0	0.134507	0.149826	0.025255	0	0.058693	0.043024	0.090075	0.040389	0.114547	0	0.085311	0.05864	0	0.066307
co_assembly.fasta_k141_27070625_length_2911_cov_6.0000_4	CYP153	0	0	0	0	0.035246	0.036707	0.241753	0	0	0	0	0.093814	0.035807	0	0	0.030418	0	0.056863	0	0	0	0.054724	0	0.031187
co_assembly.fasta_k141_17536600_length_2897_cov_13.0000_3	CYP153	0.132701	0.055757	0	0	0.025223	0.039026	0.057238	0.079842	0.045342	0.020781	0	0.066817	0	0.027145	0.03926	0.086346	0	0.121582	0	0	0	0	0.02371	0.110892
co_assembly.fasta_k141_19306365_length_2832_cov_6.0000_2	CYP153	0	0	0	0.052762	0	0	0.034807	0	0	0.041702	0	0	0	0.110677	0.13787	0.064984	0.030228	0	0	0.072296	0	0	0	0
co_assembly.fasta_k141_23121957_length_2822_cov_3.0000_1	CYP153	0	0.021977	0	0	0.076445	0	0	0.040336	0.03054	0	0	0.016878	0	0	0	0.043625	0	0	0	0	0	0.039626	0	0
co_assembly.fasta_k141_32051299_length_2790_cov_262.0000_2	CYP153	0	0.066396	0	0.592249	0	0.026476	0	0.040617	0	0.121262	0	0	0	0.055222	0.132447	0	0.271288	0.061849	0.033411	0.048863	0	0	0.041369	0
co_assembly.fasta_k141_15000898_length_2750_cov_21.0000_2	CYP153	0.088164	0.086695	0.114111	0.052407	0.025138	0.051855	0.190154	0.119355	0.150626	0.041423	0.134507	0.139535	0.075765	0.065951	0.117385	0.172097	0	0.161557	0.049091	0.047871	0.063984	0.156373	0.200524	0.188632
co_assembly.fasta_k141_28469148_length_2731_cov_5.0000_4	CYP153	0.030645	0.045342	0	0	0.139012	0.036176	0.07152	0	0.041738	0	0	0	0	0.149426	0	0.119922	0	0.028028	0.068135	0	0.088625	0.080944	0	0.122965
co_assembly.fasta_k141_20196016_length_2715_cov_5.1018_3	CYP153	0.026928	0.066313	0	0	0	0	0.021022	0	0.018365	0	0	0.020325	0	0.098768	0.023771	0	0.073056	0.049294	0.119831	0	0.026	0	0	0
co_assembly.fasta_k141_22087635_length_2699_cov_41.1611_3	CYP153	0.083585	0.154047	0	0	0.190801	0.036854	0.09844	0.094312	0.092461	0	0.085127	0.047355	0.023928	0.077017	0.055716	0.040777	0	0.076601	0.093105	0	0.060691	0.018549	0.05755	0.020953
co_assembly.fasta_k141_315008_length_2695_cov_24.0000_2	CYP153	0.022904	0.022529	0.023701	0.02721	0.026107	0	0	0	0	0.021503	0.023272	0.017297	0	0	0	0.022359	0.062354	0.020981	0	0	0	0.060891	0	0.027869
co_assembly.fasta_k141_31134637_length_2657_cov_6.0000_1	CYP153	0.083857	0	0.043448	0.024945	0.047853	0.012325	0.016459	0.056771	0.028666	0	0.042699	0	0	0	0.018631	0	0	0	0.046704	0	0.020296	0.074435	0.038494	0.042043
co_assembly.fasta_k141_3507827_length_2614_cov_34.3118_1	CYP153	0.061102	0.20784	0.105574	0.145479	0.162782	0.131682	0.159995	0.14709	0.111427	0.057514	0.14529	0.061546	0.069945	0.0751	0.054338	0.218565	0.027785	0.168008	0.237937	0.13283	0.059169	0.217054	0.149522	0.130932
co_assembly.fasta_k141_17094337_length_2601_cov_9.0000_3	CYP153	0.045619	0.022614	0	0	0	0.027088	0	0.041032	0	0	0.090345	0.068698	0	0.054961	0	0.044805	0	0	0	0	0	0.039669	0	0.04578
co_assembly.fasta_k141_15272779_length_2532_cov_4.0000_2	CYP153	0.046302	0.034161	0.023952	0	0.079152	0.013623	0.09069	0.062672	0.094883	0	0.094065	0.017483	0	0	0	0.022602	0	0.023252	0.034368	0	0	0.082046	0.02129	0
co_assembly.fasta_k141_1647095_length_2523_cov_245.0000_2	CYP153	0.317266	0.156024	0.087778	0	0.129175	0.173318	0.266447	0.204508	0.278692	0	0.161228	0.136918	0	0	0.180911	0.24334	0.061708	0.145325	0.201871	0.024601	0.241148	0.12052	0.104162	0.227254
co_assembly.fasta_k141_3517167_length_2450_cov_5.0000_1	CYP153	0.02533	0.04135	0.021794	0	0.024004	0	0	0.03797	0	0	0.042835	0	0	0	0	0.102612	0	0	0	0	0.040723	0.018668	0	0
co_assembly.fasta_k141_24734218_length_2428_cov_98.0000_3	CYP153	0.02167	0.022472	0.022444	0.05154	0.024721	0	0.017002	0	0.029623	0	0.0441	0	0	0.053213	0.019243	0.021148	0	0.019856	0.062385	0.047075	0	0.019224	0.039811	0
co_assembly.fasta_k141_602723_length_2371_cov_7.0000_1	CYP153	0.104923	0	0.035877	0	0.079098	0	0	0	0	0	0.035046	0.131852	0	0	0	0	0	0.031958	0	0	0.0673	0	0.032457	0.035089
co_assembly.fasta_k141_2891276_length_2312_cov_16.0000_3	CYP153	0.025338	0.09978	0.15704	0	0.144174	0.059691	0.059431	0.068571	0.069168	0.09492	0.034773	0.038258	0.145436	0.093055	0	0.024752	0.068837	0.023199	0.131591	0	0.097929	0.11204	0	0.025412
co_assembly.fasta_k141_26843589_length_2232_cov_6.0000_3	CYP153	0.169313	0.02096	0.086387	0.049507	0.095271	0.050201	0.065142	0.19045	0.172117	0	0.126192	0.318838	0	0	0.036737	0.166148	0	0.03862	0.031294	0	0.202965	0.073811	0.118508	0.084948
co_assembly.fasta_k141_28873771_length_2214_cov_9.0000_2	CYP153	0.13455	0.055136	0	0	0.051138	0	0.017581	0.080951	0	0	0.022798	0	0	0.027517	0.019896	0.065668	0.091613	0.020545	0.033295	0	0.043391	0.039761	0.020611	0.022488
co_assembly.fasta_k141_15394676_length_2205_cov_167.0000_1	CYP153	0.020367	0.020016	0.042229	0	0.093018	0.083798	0	0.018386	0	0	0.083023	0.015387	0	0	0.018113	0.039739	0	0.037335	0.047913	0	0.059169	0.018088	0.01869	0
co_assembly.fasta_k141_18818889_length_2149_cov_4.0000_1	CYP153	0.042328	0	0	0	0.047636	0	0.032571	0.03809	0	0	0.042064	0.031884	0.049054	0	0	0.083074	0	0.03862	0	0	0.040593	0.036906	0	0
co_assembly.fasta_k141_28942273_length_2143_cov_53.0000_3	CYP153	0	0.038022	0	0.091538	0	0	0	0	0	0.142473	0	0.084073	0.029559	0.063008	0.136534	0.025151	0.505726	0	0.019098	0.139495	0	0	0	0
co_assembly.fasta_k141_9597608_length_2139_cov_20.0000_1	CYP153	0.023837	0.035182	0.049299	0	0.135767	0.02806	0.167968	0.043015	0.081388	0	0.120968	0.017999	0	0	0.105577	0	0	0.06182	0	0.05172	0.023047	0.105535	0	0.119523
co_assembly.fasta_k141_13885470_length_2056_cov_11.0000_2	CYP153	0	0.032579	0	0	0.037368	0.038996	0.123385	0	0.044904	0	0	0	0	0.12046	0	0	0	0.030168	0.024446	0	0	0	0.030581	0.10163
co_assembly.fasta_k141_24279637_length_2054_cov_5.0000_2	CYP153	0.042907	0.031637	0.044446	0	0	0	0.03367	0	0.043994	0	0.065505	0	0	0	0.019055	0.020935	0.029239	0.039317	0.015929	0	0.041529	0.038343	0.039407	0.021513
co_assembly.fasta_k141_5767873_length_1992_cov_4.0000_2	CYP153	0	0.02221	0	0	0	0.039855	0	0.020379	0.046287	0	0.022954	0	0	0.027706	0.020032	0	0	0	0	0	0.021846	0.08007	0.062274	0.067937
co_assembly.fasta_k141_21986667_length_1924_cov_38.7628_2	CYP153	0.046136	0	0.023868	0	0.078873	0.04072	0.108446	0.041632	0.209613	0	0.046868	0.036943	0.026447	0	0.020452	0.045041	0.031396	0.084523	0	0	0.111557	0.081758	0.021212	0.049048
co_assembly.fasta_k141_12281828_length_1908_cov_6.0000_2	CYP153	0.167306	0.01004	0.042362	0	0.046655	0	0.064197	0.055333	0.069861	0	0.02082	0.046306	0	0.100446	0.054506	0.039866	0	0	0.015174	0	0.019785	0.018144	0.018751	0.020487
co_assembly.fasta_k141_9175284_length_1903_cov_21.9421_2	CYP153	0.133619	0.080224	0.069166	0.079411	0.101579	0.052398	0.069849	0.100491	0.06087	0.020922	0.045289	0.084098	0	0.081989	0.039524	0.043474	0.090992	0.163226	0.099197	0	0.107735	0.118474	0.042923	0.066996
co_assembly.fasta_k141_11656927_length_1855_cov_5.0000_2	CYP153	0.022503	0	0.046586	0	0	0	0	0	0.030751	0	0.022876	0.033991	0	0	0.039928	0.043932	0	0	0	0	0.087083	0.039898	0	0
co_assembly.fasta_k141_19692025_length_1818_cov_9.0000_3	CYP153	0.179598	0	0.101104	0	0	0	0.023301	0.053968	0.101948	0	0.15084	0.022584	0.034452	0	0	0	0	0	0.022187	0	0.057727	0.052739	0.027671	0
co_assembly.fasta_k141_22480188_length_1772_cov_3.0000_1	CYP153	0.044672	0	0	0.052155	0	0	0.068603	0	0	0	0	0.03364	0	0.107717	0	0	0.059694	0.081478	0.033011	0	0.128394	0	0	0
co_assembly.fasta_k141_5329565_length_1757_cov_10.0000_3	CYP153	0.08358	0.054906	0	0	0.031652	0	0	0.025123	0.056981	0	0.112584	0.063079	0	0	0	0.108939	0	0.025495	0	0	0.026889	0	0	0.083832
co_assembly.fasta_k141_11349348_length_1742_cov_5.0000_2	CYP153	0	0	0	0.05423	0	0	0	0	0	0.021429	0	0	0.026162	0	0.08096	0	0.248548	0	0	0.132361	0	0	0	0.045773
co_assembly.fasta_k141_25031272_length_1690_cov_6.0000_2	CYP153	0.06751	0	0.023293	0	0	0	0.035283	0.101542	0.030751	0	0.068627	0.050986	0.025792	0	0	0	0	0.103081	0	0	0.023904	0.039898	0.041369	0
co_assembly.fasta_k141_23439279_length_1680_cov_5.0000_1	CYP153	0.04485	0	0	0	0.025569	0	0.017581	0.080951	0	0	0.022798	0.017525	0	0	0.019896	0.046811	0	0.020545	0.016648	0	0.021696	0	0	0.022488
co_assembly.fasta_k141_4137507_length_1639_cov_101.0000_2	CYP153	0.239987	0.265054	0.248532	0.051883	0.193556	0.141138	0.119802	0.177217	0.104376	0.041011	0.310738	0.444921	0.074985	0.133919	0.089903	0.313596	0.059451	0.199902	0.194378	0.142171	0.32576	0.377764	0.315327	0.237016
co_assembly.fasta_k141_13526474_length_1639_cov_7.0000_1	CYP153	0	0.092448	0	0.031756	0	0.031605	0	0	0	0.050153	0	0	0	0.131153	0.047351	0	0.145518	0	0	0	0	0	0	0
co_assembly.fasta_k141_3826064_length_1615_cov_6.0000_1	CYP153	0.045807	0.033793	0.023701	0.02721	0	0	0	0.020668	0	0.06451	0	0	0.078769	0.056187	0.081241	0	0	0	0	0.124303	0	0	0	0
co_assembly.fasta_k141_2573561_length_1580_cov_6.0000_1	CYP153	0.026485	0	0	0	0.030117	0	0.020684	0.167212	0.054199	0	0.080397	0	0	0	0.023392	0.02588	0	0.024243	0.03929	0	0.076732	0.023399	0	0
co_assembly.fasta_k141_27448544_length_1578_cov_131.0891_1	CYP153	0.16717	0.082158	0.129929	0.099462	0.07155	0.085992	0.057424	0.094312	0.042861	0.019659	0.157931	0.047355	0.023928	0.051345	0.037144	0.101942	0	0.0383	0.170693	0.022707	0.060691	0.148394	0.159004	0.14368
co_assembly.fasta_k141_7554287_length_1573_cov_5.0000_1	CYP153	0.132689	0	0	0	0	0	0.051488	0.089671	0.022566	0	0	0.059694	0	0	0.087243	0	0	0.121291	0.024572	0	0	0	0.061484	0
co_assembly.fasta_k141_12428682_length_1559_cov_5.0000_2	CYP153	0	0	0	0.062745	0	0.015606	0	0	0	0.222977	0	0	0	0	0.023392	0	0.215644	0	0	0.057382	0	0	0	0
co_assembly.fasta_k141_5210521_length_1557_cov_6.0000_1	CYP153	0	0	0.076191	0	0.042001	0	0	0.033497	0.025261	0	0.037178	0	0	0.045106	0	0	0	0.033973	0	0	0	0.032569	0.034578	0.037321
co_assembly.fasta_k141_12633434_length_1516_cov_22.0000_1	CYP153	0.045971	0.06783	0.023784	0.267592	0	0	0	0.082968	0	0.302097	0	0	0.026351	0.046043	0.142666	0	0.657007	0	0.017062	0.024948	0	0	0.021135	0
co_assembly.fasta_k141_26829324_length_1485_cov_8.0000_1	CYP153	0	0	0	0.238499	0	0	0	0.022679	0	0.164846	0	0	0	0	0.022238	0	0.307397	0	0	0	0	0	0	0
co_assembly.fasta_k141_24730941_length_1484_cov_8.0000_2	CYP153	0.021817	0.053629	0.022594	0.051883	0.099543	0.012831	0.034229	0.078763	0.059643	0.020506	0.044391	0.082393	0	0.026784	0	0.021292	0	0.03998	0.080991	0	0.063339	0	0	0.109387
co_assembly.fasta_k141_13301722_length_1454_cov_4.0000_2	CYP153	0.047323	0	0.024471	0	0	0	0	0	0.032318	0	0.024021	0.017867	0	0.029005	0	0	0	0	0.052683	0	0	0.020955	0.021768	0
co_assembly.fasta_k141_24869811_length_1430_cov_5.0000_2	CYP153	0	0.030228	0.06307	0.144718	0	0	0	0	0	0.028547	0	0	0.070574	0.037356	0.080824	0.02998	0.041439	0	0	0	0	0.026981	0	0
co_assembly.fasta_k141_847836_length_1391_cov_3.0000_2	CYP153	0.063718	0	0	0	0	0	0	0	0.021684	0	0	0	0	0	0.083911	0	0	0.058261	0.023605	0	0.030695	0	0	0
co_assembly.fasta_k141_19220691_length_1363_cov_5.0000_1	CYP153	0.023575	0.034792	0.097533	0	0.02686	0	0	0.085088	0.016101	0	0.071805	0.053406	0	0	0	0	0	0	0.017497	0	0.022796	0.02088	0	0
co_assembly.fasta_k141_18999000_length_1339_cov_8.0000_1	CYP153	0.070724	0.011597	0.097533	0	0.107438	0.055498	0.018463	0.063816	0.016101	0	0.023935	0.089011	0	0	0.02089	0.069056	0	0.021593	0.052491	0	0.045593	0.083519	0	0.034648
co_assembly.fasta_k141_19989768_length_1324_cov_11.0000_1	CYP153	0	0.024651	0	0.089096	0	0.014747	0	0	0	0.07038	0	0	0.028743	0.183981	0.155074	0.048923	0.034025	0.02293	0	0.298647	0	0.022152	0	0.100459
co_assembly.fasta_k141_3407689_length_1317_cov_4.0000_1	CYP153	0.022742	0.022368	0.023536	0	0.05185	0	0.053473	0.020523	0.031074	0	0.023112	0.188926	0.078205	0.055797	0.080682	0	0	0.041667	0.016882	0	0.043998	0.020156	0	0
co_assembly.fasta_k141_27473414_length_1315_cov_4.0000_1	CYP153	0.028476	0	0.029349	0	0.194037	0	0	0.051353	0	0	0.114993	0	0.065497	0	0	0	0	0	0	0	0.027477	0.025117	0	0
co_assembly.fasta_k141_15423067_length_1282_cov_4.0000_1	CYP153	0	0	0.031244	0	0.034432	0	0	0.082093	0.020674	0	0.03058	0.022903	0	0	0	0	0	0.055531	0	0	0	0.053466	0	0.030451
co_assembly.fasta_k141_22432580_length_1274_cov_11.0000_1	CYP153	0	0.095603	0	0.02882	0.027657	0.014297	0.145387	0.021912	0.033163	0	0.073911	0.128364	0	0.119024	0	0.023718	0	0.022241	0.036045	0	0.046954	0.128982	0.067061	0.028265
co_assembly.fasta_k141_17236201_length_1269_cov_3.0000_2	CYP153	0	0.017275	0	0.082292	0.079098	0	0.027097	0.063011	0	0	0	0	0	0	0.0306	0	0	0.031958	0.025897	0	0.03365	0	0	0
co_assembly.fasta_k141_706117_length_1266_cov_6.0000_1	CYP153	0	0	0	0.082786	0	0	0	0	0	0.065419	0	0.035092	0.053281	0	0.061788	0	0.063236	0	0	0.025215	0	0	0	0
co_assembly.fasta_k141_23514307_length_1254_cov_8.0000_1	CYP153	0	0	0	0	0	0.068113	0.108828	0	0.031628	0.08692	0.070549	0	0	0.056782	0	0.022602	0	0.042413	0.017184	0.025125	0.044781	0.061535	0.02129	0.046432
co_assembly.fasta_k141_5339605_length_1241_cov_7.0000_1	CYP153	0	0.012088	0	0	0	0	0	0	0	0.069071	0	0.037094	0.08456	0	0.086969	0	0	0	0	0.053277	0	0	0	0.024635
co_assembly.fasta_k141_14204012_length_1232_cov_4.0000_2	CYP153	0.087361	0.014354	0	0	0.099171	0	0	0	0.019843	0	0	0.065921	0	0	0.025644	0.028477	0	0	0	0	0	0.077014	0	0
co_assembly.fasta_k141_8043791_length_1228_cov_3.0000_1	CYP153	0.089799	0	0	0	0	0	0.023301	0.053968	0.02039	0	0.030168	0	0	0	0.026336	0.058555	0	0	0.044374	0	0.028864	0	0.027671	0
co_assembly.fasta_k141_21277105_length_1215_cov_4.0000_1	CYP153	0.027981	0.055147	0.057698	0.066211	0	0	0.021822	0	0	0.026136	0	0	0.03217	0.068363	0.074017	0.027354	0	0	0.020749	0.030287	0.05401	0	0	0.056131
co_assembly.fasta_k141_31143365_length_1213_cov_5.0000_1	CYP153	0	0.070363	0	0	0	0	0.018663	0	0.016278	0.022358	0.024194	0.017999	0	0.058431	0.042231	0.046552	0	0	0.053071	0.02586	0.046094	0.021107	0	0
co_assembly.fasta_k141_30127939_length_1194_cov_9.0000_1	CYP153	0.024471	0.06021	0.050587	0	0.111457	0	0.076593	0	0	0	0.074458	0.036953	0.028078	0.089934	0	0	0.066531	0.044819	0	0	0.023654	0.021657	0.022527	0.073624
co_assembly.fasta_k141_14691623_length_1185_cov_5.0000_1	CYP153	0.052112	0	0	0	0.029638	0	0.020358	0.023502	0.072747	0	0.079134	0.019669	0	0	0.046048	0.101834	0	0.047706	0.077314	0	0	0.115145	0	0
co_assembly.fasta_k141_15485527_length_1130_cov_5.0000_1	CYP153	0.026594	0.03929	0.027446	0	0.090718	0	0.020768	0	0.03628	0	0	0.060222	0.030551	0	0.023486	0.025988	0	0.097372	0	0	0	0	0.073563	0.026673
co_assembly.fasta_k141_20169645_length_1102_cov_4.0000_1	CYP153	0	0.013608	0	0	0	0	0	0	0	0	0	0.041693	0	0	0.048729	0	0	0	0	0	0.159969	0	0.025488	0.027704
co_assembly.fasta_k141_17912204_length_1088_cov_6.0000_2	CYP153	0.075705	0.056147	0	0	0.085447	0.022407	0.058496	0.068168	0.0514	0	0.037806	0	0	0	0	0.037102	0	0.034568	0.028011	0	0.036373	0	0	0.075959
co_assembly.fasta_k141_32266199_length_1084_cov_4.0000_1	CYP153	0.036153	0.017865	0	0	0.04085	0.021386	0.027979	0	0.024563	0	0.217066	0	0	0	0.031589	0	0	0	0.026763	0	0	0	0	0
co_assembly.fasta_k141_9486527_length_1076_cov_4.0000_1	CYP153	0	0	0	0.046002	0	0	0.030278	0	0	0.072473	0	0	0.045393	0.142506	0.068336	0	0.052667	0	0	0.084417	0	0	0	0
co_assembly.fasta_k141_18304959_length_1054_cov_6.0000_1	CYP153	0.059314	0.014621	0.03054	0	0.100963	0.087488	0.046185	0.026737	0.020204	0	0	0.022377	0	0	0	0	0	0.108519	0.021984	0.032072	0.057202	0.078398	0.02741	0
co_assembly.fasta_k141_10976957_length_1053_cov_5.0000_1	CYP153	0	0.029379	0	0	0.033807	0	0	0.107439	0.020296	0	0.030033	0	0	0	0	0.029141	0	0.081763	0.066255	0	0	0.026251	0	0.089659
co_assembly.fasta_k141_6365252_length_1013_cov_3.0000_1	CYP153	0.031702	0	0.065195	0.037395	0.035926	0	0	0	0.043158	0	0.031886	0	0	0.038612	0.027838	0.155114	0	0	0	0	0	0	0.029346	0
Z11-D_assembly.fasta_k141_853052_length_1043_cov_3.0000_1	CYP153	0.206476	0.029385	0.110514	0	0.147615	0.092016	0.075609	0.303807	0.229416	0.028158	0.173005	0.22272	0	0.073686	0.033508	0.068509	0	0.191819	0.203925	0	0.288419	0.256446	0.076737	0.056661
Z12-X_assembly.fasta_k141_805794_length_1581_cov_4.0000_1	CYP153	0	0	0	0	0	0	0	0	0	0	0	0	0	0	0	0	0	0	0	0	0	0	0	0
Z15-X_assembly.fasta_k141_703155_length_1052_cov_4.0000_1	CYP153	0.089383	0.117517	0.092034	0.070398	0.735235	0.37958	0.185573	0.322318	0.214178	0.027778	0.120133	0.157363	0.082261	0.181719	0.052436	0.262269	0	0.126346	0.04417	0.032218	0.172391	0.43798	0.08262	0.149432
Z1-X_assembly.fasta_k141_271284_length_1474_cov_4.0000_1	CYP153	0	0	0	0.105721	0	0.026894	0	0	0	0.17003	0	0	0	0	0.15677	0	0.576751	0	0	0	0	0	0	0
Z1-X_assembly.fasta_k141_670790_length_1111_cov_2.0000_1	CYP153	0	0	0	0.225879	0	0	0	0	0	0.043229	0	0	0.042734	0.044855	0.07638	0	0.753372	0	0	0	0	0	0	0.037106
Z4-D_assembly.fasta_k141_659535_length_1228_cov_4.0000_1	CYP153	0.231175	0.165441	0.113237	0	0.12715	0.02716	0.065467	0.025247	0.097092	0	0.033171	0.202543	0.06434	0.072539	0.039581	0.273541	0	0.113684	0.071309	0.030287	0.094807	0.057116	0.063702	0.224525
Z5-X_assembly.fasta_k141_1433042_length_1075_cov_3.0000_1	CYP153	0.172383	0.070799	0.152423	0.067943	0.097868	0.197085	0.044782	0.150117	0.127791	0.053631	0.115985	0.108404	0	0.035076	0.050624	0.028092	0.038914	0.157723	0.163251	0.093257	0.208364	0.177352	0	0.2543
Z5-X_assembly.fasta_k141_1523624_length_1006_cov_2.0000_1	CYP153	0.096052	0.015798	0.131657	0	0.108828	0.132359	0.0995	0.06615	0.152535	0	0.064383	0.024151	0	0	0	0.031334	0	0.058549	0.047444	0	0.030845	0.112627	0.059291	0.128476
Z9-D_assembly.fasta_k141_361900_length_1589_cov_3.0000_1	CYP153	0.165976	0.199222	0.210598	0.087955	0.316244	0.2816	0.101594	0.266443	0.262005	0	0.207192	0.278709	0.042175	0.068106	0.049307	0.161835	0.0252	0.396997	0.205526	0	0.264441	0.213258	0.067593	0.147923
co_assembly.fasta_k141_17960471_length_11789_cov_10.0000_6	DmpO	0	0	0.859655	0	0.324536	0	0	0.524963	0	0	0.545835	0	0	0	0	0	0	0	0	0	0	0	0	0
co_assembly.fasta_k141_20530009_length_53324_cov_62.5921_52	LadA_alpha	0.102769	0.160127	0.084459	0	0.12993	0.083798	0.06803	0.020847	0.069642	0	0.062267	0.162015	0.023315	0	0.090563	0.039739	0.027785	0.149341	0.127743	0	0.039446	0.086626	0.105162	0.061268
co_assembly.fasta_k141_28367246_length_52804_cov_147.7525_16	LadA_alpha	0.161914	0.019889	0	0	0.115552	0.035686	0.031802	0.093726	0.128272	0	0.12377	0.01529	0	0	0.072005	0.039488	0	0.074203	0.015032	0	0.0392	0.08988	0	0.040588
co_assembly.fasta_k141_29007280_length_48110_cov_65.8997_17	LadA_alpha	0	0.01017	0.021449	0.02463	0.023623	0.072991	0.162516	0.056043	0.070752	0.019473	0.021081	0.031266	0	0	0.018397	0.040381	0.028224	0.075865	0.046106	0	0.020037	0.018374	0.018995	0
co_assembly.fasta_k141_5543088_length_35212_cov_128.6537_12	LadA_alpha	0.35181	0.123331	0.021449	0	0.047247	0.048661	0	0.159162	0.060746	0	0.202257	0.129636	0.076463	0.050858	0	0.066191	0	0.096191	0.080789	0.02249	0	0.018374	0.045419	0.145258
co_assembly.fasta_k141_21319107_length_22113_cov_55.2896_21	LadA_alpha	0.061491	0.030216	0.042494	0	0.070202	0.024096	0.27369	0.055509	0.100516	0	0.083539	0.077422	0	0	0.018225	0	0	0.112716	0.076112	0	0.099237	0.054603	0.112867	0.083526
co_assembly.fasta_k141_22361175_length_19171_cov_13.0000_3	LadA_alpha	0.019865	0	0.020601	0.023658	0.11344	0.011673	0.093672	0	0.067937	0	0.020255	0.045023	0	0.024425	0	0	0	0.054626	0.014755	0	0.01924	0.070595	0.072887	0
co_assembly.fasta_k141_33207303_length_16944_cov_8.0000_15	LadA_alpha	0	0.009882	0.020855	0	0.048515	0.035461	0.031607	0.038353	0.09629	0	0.08201	0.03039	0	0	0.017891	0.01962	0	0	0.014938	0	0.019479	0.017866	0.018453	0.060501
co_assembly.fasta_k141_12746934_length_16744_cov_118.1464_11	LadA_alpha	0.059047	0.048345	0	0	0.089931	0	0.046414	0.124388	0.175028	0.01854	0.060221	0.029741	0	0.024205	0.105101	0.076791	0	0.108254	0.043859	0	0.152522	0.139917	0	0.019735
co_assembly.fasta_k141_15083302_length_15117_cov_23.0000_3	LadA_alpha	0.020367	0.098564	0.042229	0.132128	0	0.10774	0.063998	0.055159	0.047832	0.095857	0.083023	0.215412	0.15066	0.050067	0.144901	0.039739	0.083355	0	0.030253	0.056198	0.059169	0	0.056071	0.040845
co_assembly.fasta_k141_7991117_length_14384_cov_17.9020_12	LadA_alpha	0.147803	0.039158	0.103319	0	0.091029	0	0.078297	0.161901	0.088829	0	0.101582	0.060216	0	0	0.017729	0	0	0.018265	0.0296	0	0.096496	0.159323	0.018279	0.035845
co_assembly.fasta_k141_9681297_length_9083_cov_81.0000_4	LadA_alpha	0.118094	0	0.040829	0	0.067448	0	0.046414	0.195466	0.175028	0	0.120442	0.089222	0	0	0.035034	0.038395	0	0.054127	0.029239	0	0.057196	0.17167	0	0.03947
co_assembly.fasta_k141_2747030_length_6516_cov_18.0292_6	LadA_alpha	0.060718	0.128077	0.10492	0.024097	0.046221	0.083266	0.127207	0.036542	0.069208	0	0.12377	0.07645	0.046333	0.049757	0.054004	0.113393	0.055226	0.100745	0.105222	0.022001	0.0588	0.071904	0.018571	0.081176
co_assembly.fasta_k141_22602185_length_5151_cov_11.0000_3	LadA_alpha	0.040606	0.009976	0.021049	0	0.023182	0.047732	0.04785	0.018328	0.041654	0	0	0.046015	0	0.049911	0	0.039613	0	0.055827	0.015079	0	0	0.121983	0	0.020358
co_assembly.fasta_k141_10599252_length_3557_cov_3.0000_1	LadA_alpha	0	0.040289	0	0	0	0.012048	0	0	0.028033	0.019291	0	0	0.023465	0	0	0	0	0.056358	0	0.022278	0	0.018201	0.037622	0
co_assembly.fasta_k141_6278305_length_3531_cov_11.0000_4	LadA_alpha	0.021891	0	0	0.078085	0	0	0	0.019758	0	0.185164	0	0	0.025081	0.08062	0.077738	0	0.029825	0	0	0.118874	0	0	0	0.021952
co_assembly.fasta_k141_5534347_length_3039_cov_6.0000_2	LadA_alpha	0.020829	0.039523	0.064757	0	0	0.012245	0	0.037603	0.028482	0	0.021214	0.047202	0.047699	0.025591	0.018513	0.020322	0	0	0.092805	0	0.040331	0	0	0.041771
co_assembly.fasta_k141_26359871_length_2842_cov_11.0000_1	LadA_alpha	0	0.062852	0.022078	0.202807	0	0	0	0.019236	0	0.020041	0	0	0	0.235563	0.113592	0.020796	0.087147	0.019529	0	0.185219	0	0	0	0.02137
co_assembly.fasta_k141_4717477_length_2816_cov_123.8378_2	LadA_alpha	0.040479	0.09282	0.044107	0.07229	0.231103	0.095161	0.111306	0.091355	0.096891	0.060203	0.103142	0.07645	0.046333	0.05242	0	0.020748	0.110453	0.152245	0.121624	0.022001	0.0392	0.08988	0.189914	0.188744
co_assembly.fasta_k141_11297316_length_1447_cov_5.0000_1	LadA_alpha	0.055484	0	0.0192	0	0.042286	0	0.014554	0.0167	0.025315	0	0.018889	0.013975	0	0	0.016482	0.036067	0	0	0.027482	0	0.017924	0.148058	0.016948	0
co_assembly.fasta_k141_28761357_length_38680_cov_11.3585_7	MAH_beta	0.123983	0	0	0	0	0	0.254211	0.112095	0.167213	0	0.118411	0.093059	0	0	0	0	0	0	0	0	0.233954	0.313842	0	0.124677
co_assembly.fasta_k141_195751_length_29659_cov_19.0000_16	MAH_beta	0	0.060929	0	0	0.026656	0	0.08968	0	0.243797	0	0	0	0	0	0	0	0	0.308076	0	0	0.113782	0	0.116564	0.121239
co_assembly.fasta_k141_2061157_length_24469_cov_78.0000_8	MAH_beta	0	0.104462	0.174992	0	0.134479	0.13722	0	0	0	0	0.190093	0	0	0	0.205286	0.341676	0	0.11273	0.233359	0	0.115364	0.103153	0	0.225573
co_assembly.fasta_k141_6485087_length_22344_cov_37.0000_16	MAH_beta	0	0.062674	0	0	0.13637	0.127763	0.025598	0	0	0	0.203076	0.061431	0	0	0	0.249133	0	0.114377	0.092027	0	0	0.313842	0	0.249355
co_assembly.fasta_k141_18289289_length_2896_cov_7.0000_2	MAH_beta	0.37195	0	0	0	0.40911	0	0.092224	0	0	0	0.118411	0.093059	0	0	0.208189	0	0	0	0.092027	0	0.350931	0.104614	0	0.124677
co_assembly.fasta_k141_29814672_length_2759_cov_71.0000_3	MAH_beta	0	0.060929	0	0	0.227148	0.14704	0	0	0.081266	0	0	0	0.14299	0	0.101207	0	0	0.222204	0.089432	0	0	0	0	0
co_assembly.fasta_k141_26891038_length_2689_cov_7.0000_2	MAH_beta	0	0	0	0	0.114415	0	0.127038	0	0.279525	0	0.099406	0	0	0	0	0	0	0.095238	0.076888	0	0	0	0	0.313463
co_assembly.fasta_k141_32705192_length_2546_cov_5.0000_2	MAH_beta	0	0	0	0	0	0.151305	0	0.112095	0	0	0	0	0	0	0	0	0	0.114377	0.092027	0	0	0.209228	0	0
co_assembly.fasta_k141_8369971_length_1572_cov_7.0000_2	MAH_beta	0	0.168087	0.110972	0	0	0	0.165337	0	0	0	0	0.083356	0	0	0	0	0	0	0	0	0	0	0.10721	0.223335
co_assembly.fasta_k141_3951937_length_27345_cov_88.3440_9	NdoB	0.021453	0.066225	0	0	0.146862	0.05046	0.03367	0	0.029329	0	0.026772	0.048614	0	0	0	0	0.029239	0	0.063718	0.04661	0.062294	0.057105	0	0.043025
co_assembly.fasta_k141_11236853_length_16060_cov_153.9519_19	NdoB	0	0.020016	0.063344	0	0.116273	0.074262	0.079997	0.087975	0	0	0	0.04616	0.069945	0	0.018113	0.079478	0	0.019699	0.030253	0	0.059169	0.072351	0.06018	0
co_assembly.fasta_k141_29941299_length_6616_cov_5.0000_2	NdoB	0.041657	0	0	0	0.095096	0.012245	0.032709	0	0	0	0.021214	0.017812	0.023849	0	0.018513	0.020322	0	0.038177	0.030935	0	0	0.055471	0.038241	0.020886
co_assembly.fasta_k141_10879783_length_2457_cov_6.0000_2	NdoB	0.157524	0.033198	0.069879	0	0	0	0	0.020308	0.015376	0	0.045751	0.067982	0	0	0	0	0	0.020616	0.083527	0	0	0.019949	0	0
co_assembly.fasta_k141_15013448_length_2093_cov_15.0000_1	NdoB	0	0.040472	0	0	0	0	0	0	0	0.025595	0	0.02067	0.314751	0.03347	0.024164	0	0	0	0	0	0	0	0	0
co_assembly.fasta_k141_29941299_length_6616_cov_5.0000_3	NdoC	0	0.130891	0	0	0.142262	0.079031	0.48113	0.117056	0	0	0	0	0	0	0	0	0	0	0	0	0	0	0	0
co_assembly.fasta_k141_31493370_length_6566_cov_6.2630_5	non_NdoB_type	0.045971	0.02261	0	0	0	0	0.054034	0.020742	0.047106	0	0	0.017359	0	0	0.020381	0.082978	0	0.021056	0.093822	0.024948	0	0.020368	0	0
co_assembly.fasta_k141_13007198_length_3388_cov_6.0000_2	non_NdoB_type	0	0	0.047904	0.192485	0.026384	0	0	0.062672	0	0.06519	0	0	0	0.028391	0.041047	0.113011	0.063013	0.063619	0	0	0	0	0	0.023216
co_assembly.fasta_k141_31257245_length_1806_cov_5.0000_2	non_NdoB_type	0	0.010912	0	0	0	0	0.017403	0.020029	0	0	0	0.033524	0	0	0	0	0	0.040666	0.016476	0	0	0.039358	0	0.200294
co_assembly.fasta_k141_24563328_length_8225_cov_14.0000_6	TmoA_BmoA	0.017302	0.033969	0.05393	0	0.039589	0.010157	0.028299	0.132765	0.047388	0	0.141558	0.06538	0	0	0.046319	0.067459	0	0.095207	0.025715	0	0.100662	0.123242	0	0.017347
co_assembly.fasta_k141_1672239_length_32943_cov_10.0000_26	TmoE	0	0.081028	0	0	0.074362	0.077588	0	0	0	0	0.071919	0	0.037854	0.079908	0	0	0.044316	0.090047	0.09729	0.106336	0	0.028855	0.030421	0
co_assembly.fasta_k141_24563328_length_8225_cov_14.0000_8	TmoE	0.331722	0.065499	0.034073	0	0.112668	0	0	0.13461	0.254486	0	0.23316	0.025018	0	0	0	0.064949	0	0.140277	0.024572	0	0.095825	0.058288	0	0.033279
co_assembly.fasta_k141_21370067_length_3172_cov_8.0000_5	TmoE	0.065004	0.03208	0.039053	0.076628	0.036814	0.057596	0.02524	0.029289	0	0	0	0.073544	0	0.039561	0.085545	0	0.04388	0	0.048157	0	0.031306	0.057143	0	0
co_assembly.fasta_k141_18435788_length_1654_cov_3.0000_1	TmoE	0	0.048617	0	0.038695	0	0	0	0	0	0	0	0	0	0	0	0	0	0	0.024323	0.035445	0.03162	0	0.030421	0.032939
co_assembly.fasta_k141_13253709_length_1642_cov_4.0000_2	TmoE	0	0	0.067467	0.038695	0	0	0.05098	0	0	0	0.032982	0.024764	0	0	0	0	0.088631	0.060031	0.09729	0	0.063241	0	0.030421	0

## Sheet: Supplementary Table 6
Supplementary Table 6. Functional diversity of hydrocarbon-degrading genes.
Sample	Shannon	Simpson	Chao1
Z1D	4.67561	0.987009	198.371
Z2D	5.52461	0.993747	438.9
Z3D	5.15951	0.992652	303.75
Z4D	5.61195	0.994506	458.356
Z1X	4.80824	0.98835	270.395
Z2X	4.84606	0.989455	300.037
Z3X	4.97136	0.990481	270.9
Z4X	5.20984	0.99274	297.478
Z5D	5.55313	0.993709	444.797
Z6D	5.54941	0.99393	456.8
Z7D	5.52309	0.993357	436.155
Z8D	5.25788	0.991259	369.642
Z5X	5.45069	0.992507	406.016
Z6X	5.52719	0.994012	417.25
Z7X	5.541	0.994091	433.286
Z8X	5.48751	0.993757	440.4
Z9D	5.58638	0.994199	449.69
Z10D	5.53778	0.993147	451.099
Z11D	5.60562	0.993974	443.545
Z12D	5.65607	0.995306	448.863
Z9X	5.5347	0.993995	454.014
Z10X	5.61152	0.99475	448.092
Z11X	5.57537	0.994383	429.373
Z12X	5.56094	0.994471	444.586

## Sheet: Supplementary Table 7
Supplementary Table 7. Correlation results between hydrocarbon-degrading genes and physicochemical properties of sediment and overlying water.
gene_type	physicochemical properties	r	p value	rd	pd
AlkB	TOC	0.420718	0.002	(0.4, 0.7]	**
AlkB	BW-Temperature	0.06266	0.118	(0, 0.2]
AlkB	BW-DO	0.0488877	0.21	(0, 0.2]
AlkB	NO2-	0.372185	0.001	(0.2, 0.4]	**
AlkB	BW-NH4+	-0.154702	0.976	(0, 0.2]
AlkB	BW-NO3-	0.00657639	0.437	(0, 0.2]
AlkB	BW-NO2-	-0.103841	0.956	(0, 0.2]
AlkB	BW-DOC	0.0514296	0.275	(0, 0.2]
AlkB	BW-TC	-0.148133	0.936	(0, 0.2]
AlkB	BW-TIC	-0.00977897	0.523	(0, 0.2]
AlkB	BW-TN	-0.0942527	0.845	(0, 0.2]
AlkB	NH4+	0.0581242	0.244	(0, 0.2]
AlkB	HFOC	0.367558	0.001	(0.2, 0.4]	**
AlkB	13Corg	0.333626	0.001	(0.2, 0.4]	**
AlkB	MBC	0.320752	0.003	(0.2, 0.4]	**
AlkB	TN	-0.0326245	0.616	(0, 0.2]
AlkB	DOC	0.286267	0.004	(0.2, 0.4]	**
AlkB	Clay content	0.0731516	0.202	(0, 0.2]
AlkB	Silt content	-0.0173101	0.532	(0, 0.2]
AlkB	Sand content	0.0130346	0.423	(0, 0.2]
AlkB	Grain size distribution	0.0492028	0.307	(0, 0.2]
AlkB	Sediment median grain size	0.111494	0.132	(0, 0.2]
AlkB	Specific surface area/SSA	0.129899	0.089	(0, 0.2]	ns
AlkB	Fe2+	0.0379983	0.279	(0, 0.2]
AlkB	Fe3+	-0.0599227	0.764	(0, 0.2]
AlkB	BW-pH	0.240932	0.013	(0.2, 0.4]	*
AlkB	TN15N	0.00769254	0.427	(0, 0.2]
AlkB	Ca	0.0129764	0.379	(0, 0.2]
AlkB	Cb	0.0376205	0.191	(0, 0.2]
AlkB	Ch	0.0999187	0.11	(0, 0.2]
AlkB	Total pigments	0.00685435	0.445	(0, 0.2]
AlkB	C:N	0.197501	0.018	(0, 0.2]	*
AlkB	LOC	-0.0158263	0.553	(0, 0.2]
AlkB	NO3-	0.163082	0.027	(0, 0.2]	*
AlkB	LFOC	0.134305	0.09	(0, 0.2]	ns
AlkB	BW-Salinity	0.145103	0.016	(0, 0.2]	*
CYP153	BW-Salinity	0.0710667	0.081	(0, 0.2]	ns
CYP153	BW-Temperature	-0.0220849	0.621	(0, 0.2]
CYP153	BW-DO	0.0420489	0.244	(0, 0.2]
CYP153	HFOC	0.503122	0.001	(0.4, 0.7]	**
CYP153	BW-NH4+	-0.101618	0.832	(0, 0.2]
CYP153	BW-NO3-	0.121491	0.155	(0, 0.2]
CYP153	BW-NO2-	-0.0492516	0.714	(0, 0.2]
CYP153	BW-DOC	0.0476785	0.273	(0, 0.2]
CYP153	BW-TC	-0.127159	0.849	(0, 0.2]
CYP153	BW-TIC	-0.0138377	0.572	(0, 0.2]
CYP153	BW-TN	-0.133046	0.904	(0, 0.2]
CYP153	NH4+	-0.0148531	0.525	(0, 0.2]
CYP153	NO2-	0.465245	0.001	(0.4, 0.7]	**
CYP153	MBC	0.449079	0.001	(0.4, 0.7]	**
CYP153	TOC	0.436345	0.001	(0.4, 0.7]	**
CYP153	TN	0.0922029	0.166	(0, 0.2]
CYP153	DOC	0.405925	0.002	(0.4, 0.7]	**
CYP153	13Corg	0.361836	0.003	(0.2, 0.4]	**
CYP153	Silt content	0.0787804	0.211	(0, 0.2]
CYP153	C:N	0.274902	0.01	(0.2, 0.4]	*
CYP153	Grain size distribution	0.025823	0.379	(0, 0.2]
CYP153	Sediment median grain size	-0.0214866	0.566	(0, 0.2]
CYP153	Specific surface area/SSA	-0.00749247	0.522	(0, 0.2]
CYP153	Fe2+	0.035032	0.35	(0, 0.2]
CYP153	Fe3+	-0.0783334	0.799	(0, 0.2]
CYP153	BW-pH	0.250068	0.009	(0.2, 0.4]	**
CYP153	TN15N	0.00722365	0.432	(0, 0.2]
CYP153	Ca	-0.136302	0.936	(0, 0.2]
CYP153	NO3-	0.20923	0.02	(0.2, 0.4]	*
CYP153	Ch	0.0832368	0.177	(0, 0.2]
CYP153	Total pigments	0.0754881	0.2	(0, 0.2]
CYP153	Cb	0.137342	0.033	(0, 0.2]	*
CYP153	LOC	0.0174164	0.398	(0, 0.2]
LadA_alpha	13Corg	0.378401	0.001	(0.2, 0.4]	**
CYP153	LFOC	0.210729	0.054	(0.2, 0.4]	ns
LadA_alpha	HFOC	0.254427	0.01	(0.2, 0.4]	*
DmpO	BW-Salinity	0.00741595	0.402	(0, 0.2]
DmpO	BW-Temperature	-0.0251164	0.673	(0, 0.2]
DmpO	BW-DO	0.0124767	0.374	(0, 0.2]
DmpO	BW-pH	-0.0226015	0.51	(0, 0.2]
DmpO	BW-NH4+	-0.0280766	0.512	(0, 0.2]
DmpO	BW-NO3-	-0.0862357	0.681	(0, 0.2]
DmpO	BW-NO2-	-0.0595162	0.733	(0, 0.2]
DmpO	BW-DOC	0.0133777	0.355	(0, 0.2]
DmpO	BW-TC	0.0958039	0.228	(0, 0.2]
DmpO	BW-TIC	0.138217	0.084	(0, 0.2]	ns
DmpO	BW-TN	-0.10592	0.731	(0, 0.2]
DmpO	NH4+	0.078047	0.269	(0, 0.2]
DmpO	NO2-	-0.058953	0.576	(0, 0.2]
DmpO	NO3-	0.0474281	0.294	(0, 0.2]
DmpO	TOC	-0.115409	0.681	(0, 0.2]
DmpO	TN	0.173389	0.109	(0, 0.2]
DmpO	C:N	0.0296622	0.328	(0, 0.2]
DmpO	Clay content	0.165388	0.143	(0, 0.2]
DmpO	Silt content	0.10153	0.228	(0, 0.2]
DmpO	Sand content	0.195942	0.1	(0, 0.2]
DmpO	Grain size distribution	0.0962632	0.258	(0, 0.2]
DmpO	Sediment median grain size	-0.0413453	0.582	(0, 0.2]
DmpO	Specific surface area/SSA	-0.045282	0.588	(0, 0.2]
DmpO	Fe2+	-0.145243	0.962	(0, 0.2]
DmpO	Fe3+	-0.136617	0.909	(0, 0.2]
DmpO	13Corg	0.0858494	0.235	(0, 0.2]
DmpO	TN15N	0.222785	0.052	(0.2, 0.4]	ns
DmpO	Ca	-0.0662952	0.664	(0, 0.2]
DmpO	Cb	-0.00535225	0.498	(0, 0.2]
DmpO	Ch	0.0217386	0.353	(0, 0.2]
DmpO	Total pigments	-0.0740202	0.696	(0, 0.2]
DmpO	DOC	-0.0748159	0.672	(0, 0.2]
DmpO	LOC	0.0324111	0.37	(0, 0.2]
DmpO	HFOC	-0.026363	0.496	(0, 0.2]
DmpO	LFOC	-0.182635	0.943	(0, 0.2]
DmpO	MBC	-0.000445876	0.41	(0, 0.2]
CYP153	Clay content	0.353959	0.005	(0.2, 0.4]	**
LadA_alpha	BW-Temperature	0.022742	0.296	(0, 0.2]
LadA_alpha	BW-DO	-0.0847349	0.902	(0, 0.2]
LadA_alpha	Ch	0.202764	0.027	(0.2, 0.4]	*
LadA_alpha	BW-NH4+	-0.0943688	0.809	(0, 0.2]
LadA_alpha	BW-NO3-	0.0128526	0.447	(0, 0.2]
LadA_alpha	BW-NO2-	-0.0644643	0.767	(0, 0.2]
LadA_alpha	BW-DOC	-0.00306845	0.486	(0, 0.2]
LadA_alpha	BW-TC	-0.195792	0.958	(0, 0.2]
LadA_alpha	BW-TIC	-0.132259	0.978	(0, 0.2]
LadA_alpha	BW-TN	-0.0681828	0.709	(0, 0.2]
LadA_alpha	NH4+	0.0273621	0.366	(0, 0.2]
LadA_alpha	NO2-	0.137622	0.114	(0, 0.2]
LadA_alpha	NO3-	0.0794703	0.159	(0, 0.2]
LadA_alpha	TOC	0.127257	0.15	(0, 0.2]
LadA_alpha	TN	-0.0308342	0.587	(0, 0.2]
LadA_alpha	C:N	0.0263846	0.356	(0, 0.2]
LadA_alpha	Clay content	-0.0613366	0.674	(0, 0.2]
LadA_alpha	Silt content	-0.0423783	0.624	(0, 0.2]
LadA_alpha	Sand content	0.0114465	0.416	(0, 0.2]
LadA_alpha	Grain size distribution	0.0702759	0.301	(0, 0.2]
LadA_alpha	Sediment median grain size	-0.0663467	0.748	(0, 0.2]
LadA_alpha	Specific surface area/SSA	-0.0390794	0.654	(0, 0.2]
LadA_alpha	Fe2+	-0.0315155	0.626	(0, 0.2]
LadA_alpha	Fe3+	-0.0328648	0.618	(0, 0.2]
LadA_alpha	BW-pH	0.172515	0.037	(0, 0.2]	*
LadA_alpha	TN15N	-0.0676866	0.729	(0, 0.2]
LadA_alpha	Ca	-0.0565517	0.705	(0, 0.2]
NdoB	Grain size distribution	0.375386	0.009	(0.2, 0.4]	**
LadA_alpha	Cb	0.154755	0.012	(0, 0.2]	*
LadA_alpha	Total pigments	0.0468669	0.262	(0, 0.2]
LadA_alpha	DOC	0.142069	0.065	(0, 0.2]	ns
LadA_alpha	LOC	0.0765172	0.213	(0, 0.2]
LadA_alpha	BW-Salinity	0.14427	0.009	(0, 0.2]	**
LadA_alpha	LFOC	-0.0424486	0.622	(0, 0.2]
LadA_alpha	MBC	0.15304	0.079	(0, 0.2]	ns
MAH_beta	BW-Salinity	-0.0139253	0.567	(0, 0.2]
MAH_beta	BW-Temperature	-0.0619177	0.906	(0, 0.2]
MAH_beta	BW-DO	0.0908169	0.12	(0, 0.2]
MAH_beta	BW-pH	-0.127478	0.93	(0, 0.2]
MAH_beta	BW-NH4+	-0.0717109	0.672	(0, 0.2]
MAH_beta	BW-NO3-	0.41683	0.004	(0.4, 0.7]	**
MAH_beta	BW-NO2-	-0.0997104	0.879	(0, 0.2]
MAH_beta	BW-DOC	0.278597	0.012	(0.2, 0.4]	*
MAH_beta	BW-TC	-0.151774	0.851	(0, 0.2]
MAH_beta	BW-TIC	-0.108336	0.906	(0, 0.2]
MAH_beta	BW-TN	-0.0805608	0.725	(0, 0.2]
MAH_beta	NH4+	-0.152141	0.925	(0, 0.2]
MAH_beta	NO2-	-0.142195	0.836	(0, 0.2]
MAH_beta	NO3-	-0.0179241	0.532	(0, 0.2]
MAH_beta	TOC	-0.212452	0.935	(0.2, 0.4]
MAH_beta	TN	0.136949	0.125	(0, 0.2]
MAH_beta	C:N	0.159882	0.085	(0, 0.2]	ns
MAH_beta	Clay content	-0.0973013	0.731	(0, 0.2]
MAH_beta	Silt content	0.17941	0.061	(0, 0.2]	ns
MAH_beta	Sand content	0.0687327	0.281	(0, 0.2]
MAH_beta	Grain size distribution	0.13025	0.163	(0, 0.2]
MAH_beta	Sediment median grain size	0.0343475	0.385	(0, 0.2]
MAH_beta	Specific surface area/SSA	0.0389268	0.33	(0, 0.2]
MAH_beta	Fe2+	-0.13815	0.947	(0, 0.2]
MAH_beta	Fe3+	0.0686779	0.271	(0, 0.2]
MAH_beta	13Corg	0.240602	0.033	(0.2, 0.4]	*
MAH_beta	TN15N	-0.0356967	0.612	(0, 0.2]
MAH_beta	Ca	-0.107376	0.819	(0, 0.2]
MAH_beta	Cb	0.0907095	0.054	(0, 0.2]	ns
MAH_beta	Ch	0.0418023	0.306	(0, 0.2]
MAH_beta	Total pigments	0.125643	0.112	(0, 0.2]
MAH_beta	DOC	0.00418548	0.429	(0, 0.2]
MAH_beta	LOC	0.180873	0.083	(0, 0.2]	ns
MAH_beta	HFOC	-0.0283317	0.55	(0, 0.2]
MAH_beta	LFOC	-0.0794965	0.686	(0, 0.2]
MAH_beta	MBC	-0.150497	0.905	(0, 0.2]
NdoB	BW-Salinity	-0.0840028	0.966	(0, 0.2]
NdoB	BW-Temperature	0.0489284	0.177	(0, 0.2]
NdoB	BW-DO	-0.0353725	0.626	(0, 0.2]
NdoB	BW-pH	-0.132661	0.945	(0, 0.2]
NdoB	BW-NH4+	-0.0608336	0.643	(0, 0.2]
NdoB	BW-NO3-	0.090017	0.253	(0, 0.2]
NdoB	BW-NO2-	-0.0528009	0.704	(0, 0.2]
NdoB	BW-DOC	0.077129	0.238	(0, 0.2]
NdoB	BW-TC	0.00995848	0.428	(0, 0.2]
NdoB	BW-TIC	0.110423	0.114	(0, 0.2]
NdoB	BW-TN	-0.142063	0.916	(0, 0.2]
NdoB	NH4+	0.0433995	0.317	(0, 0.2]
NdoB	NO2-	0.0130569	0.423	(0, 0.2]
NdoB	NO3-	0.094977	0.149	(0, 0.2]
NdoB	TOC	-0.0459137	0.603	(0, 0.2]
NdoB	TN	0.275724	0.009	(0.2, 0.4]	**
NdoB	C:N	0.238794	0.032	(0.2, 0.4]	*
NdoB	Clay content	-0.0117507	0.497	(0, 0.2]
NdoB	Silt content	0.194947	0.067	(0, 0.2]	ns
NdoB	Sand content	0.0361239	0.324	(0, 0.2]
TmoA_BmoA	Cb	0.134892	0.029	(0, 0.2]	*
NdoB	Sediment median grain size	0.0281777	0.348	(0, 0.2]
NdoB	Specific surface area/SSA	0.0519667	0.313	(0, 0.2]
NdoB	Fe2+	0.00148114	0.45	(0, 0.2]
NdoB	Fe3+	0.117241	0.139	(0, 0.2]
NdoB	13Corg	-0.0205768	0.532	(0, 0.2]
NdoB	TN15N	0.0307271	0.342	(0, 0.2]
NdoB	Ca	0.067789	0.262	(0, 0.2]
NdoB	Cb	-0.0361211	0.719	(0, 0.2]
NdoB	Ch	0.145399	0.101	(0, 0.2]
NdoB	Total pigments	0.0121402	0.423	(0, 0.2]
NdoB	DOC	0.11266	0.158	(0, 0.2]
NdoB	LOC	0.118974	0.153	(0, 0.2]
NdoB	HFOC	0.0599872	0.276	(0, 0.2]
NdoB	LFOC	-0.14909	0.913	(0, 0.2]
NdoB	MBC	-0.0222357	0.51	(0, 0.2]
NdoC	BW-Salinity	-0.0316889	0.717	(0, 0.2]
NdoC	BW-Temperature	0.00236032	0.396	(0, 0.2]
NdoC	BW-DO	-0.0545406	0.753	(0, 0.2]
NdoC	BW-pH	-0.120483	0.884	(0, 0.2]
NdoC	BW-NH4+	-0.188041	0.961	(0, 0.2]
NdoC	BW-NO3-	-0.0717884	0.63	(0, 0.2]
NdoC	BW-NO2-	-0.113524	0.88	(0, 0.2]
NdoC	BW-DOC	0.0936219	0.214	(0, 0.2]
NdoC	BW-TC	-0.0500166	0.603	(0, 0.2]
NdoC	BW-TIC	0.105597	0.117	(0, 0.2]
NdoC	BW-TN	0.159803	0.129	(0, 0.2]
NdoC	NH4+	0.0699494	0.283	(0, 0.2]
NdoC	NO2-	-0.0878552	0.643	(0, 0.2]
NdoC	NO3-	0.0371364	0.323	(0, 0.2]
NdoC	TOC	-0.259665	0.976	(0.2, 0.4]
NdoC	TN	0.142768	0.151	(0, 0.2]
NdoC	C:N	0.0803679	0.231	(0, 0.2]
NdoC	Clay content	-0.0725695	0.624	(0, 0.2]
NdoC	Silt content	0.101337	0.208	(0, 0.2]
NdoC	Sand content	0.0520451	0.309	(0, 0.2]
NdoC	Grain size distribution	0.0831676	0.268	(0, 0.2]
NdoC	Sediment median grain size	-0.11428	0.837	(0, 0.2]
NdoC	Specific surface area/SSA	-0.102253	0.767	(0, 0.2]
NdoC	Fe2+	-0.106811	0.833	(0, 0.2]
NdoC	Fe3+	-0.0278029	0.512	(0, 0.2]
NdoC	13Corg	0.160733	0.121	(0, 0.2]
NdoC	TN15N	-0.150177	0.915	(0, 0.2]
NdoC	Ca	-0.00188294	0.416	(0, 0.2]
NdoC	Cb	0.022319	0.276	(0, 0.2]
NdoC	Ch	-0.05531	0.578	(0, 0.2]
NdoC	Total pigments	0.110992	0.129	(0, 0.2]
NdoC	DOC	-0.0870607	0.751	(0, 0.2]
NdoC	LOC	0.19905	0.076	(0, 0.2]	ns
NdoC	HFOC	-0.0196514	0.493	(0, 0.2]
NdoC	LFOC	-0.203711	0.967	(0.2, 0.4]
NdoC	MBC	-0.092849	0.715	(0, 0.2]
non_NdoB_type	BW-Salinity	-0.0132664	0.588	(0, 0.2]
non_NdoB_type	BW-Temperature	-0.0133397	0.567	(0, 0.2]
non_NdoB_type	BW-DO	0.0365767	0.262	(0, 0.2]
non_NdoB_type	BW-pH	0.0234385	0.354	(0, 0.2]
non_NdoB_type	BW-NH4+	0.178292	0.104	(0, 0.2]
non_NdoB_type	BW-NO3-	-0.0132577	0.493	(0, 0.2]
non_NdoB_type	BW-NO2-	0.0425056	0.313	(0, 0.2]
non_NdoB_type	BW-DOC	-0.0240418	0.517	(0, 0.2]
non_NdoB_type	BW-TC	-0.046348	0.581	(0, 0.2]
non_NdoB_type	BW-TIC	-0.1076	0.93	(0, 0.2]
non_NdoB_type	BW-TN	-0.087078	0.735	(0, 0.2]
non_NdoB_type	NH4+	-0.157984	0.945	(0, 0.2]
non_NdoB_type	NO2-	0.0478055	0.312	(0, 0.2]
non_NdoB_type	NO3-	-0.0670083	0.735	(0, 0.2]
non_NdoB_type	TOC	0.028554	0.414	(0, 0.2]
non_NdoB_type	TN	-0.137424	0.916	(0, 0.2]
non_NdoB_type	C:N	-0.0225078	0.503	(0, 0.2]
non_NdoB_type	Clay content	-0.00718084	0.497	(0, 0.2]
non_NdoB_type	Silt content	-0.11882	0.862	(0, 0.2]
non_NdoB_type	Sand content	-0.145976	0.886	(0, 0.2]
non_NdoB_type	Grain size distribution	-0.216184	0.977	(0.2, 0.4]
non_NdoB_type	Sediment median grain size	-0.0184007	0.508	(0, 0.2]
non_NdoB_type	Specific surface area/SSA	-0.0242661	0.527	(0, 0.2]
non_NdoB_type	Fe2+	-0.0728551	0.765	(0, 0.2]
non_NdoB_type	Fe3+	0.0239784	0.364	(0, 0.2]
non_NdoB_type	13Corg	-0.0510946	0.614	(0, 0.2]
non_NdoB_type	TN15N	-0.0085485	0.468	(0, 0.2]
non_NdoB_type	Ca	0.00465298	0.462	(0, 0.2]
non_NdoB_type	Cb	0.00710633	0.379	(0, 0.2]
non_NdoB_type	Ch	0.0544572	0.262	(0, 0.2]
non_NdoB_type	Total pigments	-0.0177583	0.538	(0, 0.2]
non_NdoB_type	DOC	0.030067	0.339	(0, 0.2]
non_NdoB_type	LOC	-0.133867	0.877	(0, 0.2]
non_NdoB_type	HFOC	-0.0218319	0.536	(0, 0.2]
non_NdoB_type	LFOC	0.107917	0.221	(0, 0.2]
non_NdoB_type	MBC	-0.0108069	0.491	(0, 0.2]
TmoA_BmoA	BW-Salinity	0.0471534	0.16	(0, 0.2]
TmoA_BmoA	BW-Temperature	-0.058847	0.904	(0, 0.2]
TmoA_BmoA	BW-DO	-0.0347736	0.674	(0, 0.2]
TmoA_BmoA	BW-pH	0.0426133	0.241	(0, 0.2]
TmoA_BmoA	BW-NH4+	-0.0940738	0.861	(0, 0.2]
TmoA_BmoA	BW-NO3-	0.0422313	0.284	(0, 0.2]
TmoA_BmoA	BW-NO2-	-0.0462975	0.711	(0, 0.2]
TmoA_BmoA	BW-DOC	0.0187553	0.349	(0, 0.2]
TmoA_BmoA	BW-TC	-0.00136519	0.466	(0, 0.2]
TmoA_BmoA	BW-TIC	0.000500171	0.443	(0, 0.2]
TmoA_BmoA	BW-TN	-0.0703003	0.75	(0, 0.2]
TmoA_BmoA	NH4+	-0.077869	0.817	(0, 0.2]
TmoA_BmoA	NO2-	-0.0812875	0.759	(0, 0.2]
TmoA_BmoA	NO3-	-0.0775853	0.82	(0, 0.2]
TmoA_BmoA	TOC	-0.0162199	0.497	(0, 0.2]
TmoA_BmoA	TN	-0.0177246	0.484	(0, 0.2]
TmoA_BmoA	C:N	-0.0696878	0.746	(0, 0.2]
TmoA_BmoA	Clay content	-0.0173707	0.482	(0, 0.2]
TmoA_BmoA	Silt content	-0.0144171	0.482	(0, 0.2]
TmoA_BmoA	Sand content	0.00359769	0.449	(0, 0.2]
TmoA_BmoA	Grain size distribution	0.0218633	0.378	(0, 0.2]
TmoA_BmoA	Sediment median grain size	0.0267871	0.352	(0, 0.2]
TmoA_BmoA	Specific surface area/SSA	0.0349172	0.319	(0, 0.2]
TmoA_BmoA	Fe2+	-0.0757228	0.828	(0, 0.2]
TmoA_BmoA	Fe3+	-0.0324666	0.583	(0, 0.2]
TmoA_BmoA	13Corg	0.148613	0.079	(0, 0.2]	ns
TmoA_BmoA	TN15N	0.104805	0.137	(0, 0.2]
TmoA_BmoA	Ca	-0.094526	0.879	(0, 0.2]
TmoE	Ch	0.349709	0.003	(0.2, 0.4]	**
TmoA_BmoA	Ch	0.0633841	0.222	(0, 0.2]
TmoA_BmoA	Total pigments	0.069928	0.188	(0, 0.2]
TmoA_BmoA	DOC	0.0447139	0.268	(0, 0.2]
TmoA_BmoA	LOC	0.000427657	0.445	(0, 0.2]
TmoA_BmoA	HFOC	-0.00887689	0.464	(0, 0.2]
TmoA_BmoA	LFOC	-0.0974402	0.809	(0, 0.2]
TmoA_BmoA	MBC	0.0457705	0.268	(0, 0.2]
CYP153	Sand content	0.252058	0.029	(0.2, 0.4]	*
TmoE	BW-Temperature	0.0680472	0.11	(0, 0.2]
TmoE	BW-DO	-0.107582	0.965	(0, 0.2]
TmoE	BW-pH	0.116495	0.127	(0, 0.2]
TmoE	BW-NH4+	0.0347712	0.351	(0, 0.2]
TmoE	BW-NO3-	-0.0333648	0.57	(0, 0.2]
TmoE	BW-NO2-	-0.0411938	0.685	(0, 0.2]
TmoE	BW-DOC	0.00542059	0.423	(0, 0.2]
TmoE	BW-TC	-0.0341105	0.553	(0, 0.2]
TmoE	BW-TIC	0.0306788	0.329	(0, 0.2]
TmoE	BW-TN	-0.102106	0.806	(0, 0.2]
TmoE	NH4+	0.0192412	0.382	(0, 0.2]
TmoE	NO2-	0.0165203	0.372	(0, 0.2]
TmoE	NO3-	0.0413008	0.289	(0, 0.2]
TmoE	TOC	-0.114217	0.793	(0, 0.2]
TmoE	TN	0.053609	0.28	(0, 0.2]
TmoE	C:N	0.0352045	0.34	(0, 0.2]
TmoE	Clay content	-0.0123115	0.467	(0, 0.2]
TmoE	Silt content	0.0485858	0.305	(0, 0.2]
TmoE	Sand content	0.0639666	0.258	(0, 0.2]
TmoE	Grain size distribution	0.147257	0.121	(0, 0.2]
TmoE	Sediment median grain size	-0.111959	0.865	(0, 0.2]
TmoE	Specific surface area/SSA	-0.0990163	0.816	(0, 0.2]
TmoE	Fe2+	-0.00510552	0.457	(0, 0.2]
TmoE	Fe3+	0.116611	0.151	(0, 0.2]
TmoE	13Corg	0.245354	0.032	(0.2, 0.4]	*
TmoE	TN15N	-0.128012	0.913	(0, 0.2]
TmoE	Ca	-0.0453572	0.616	(0, 0.2]
TmoE	BW-Salinity	0.178952	0.006	(0, 0.2]	**
TmoE	Cb	0.104731	0.044	(0, 0.2]	*
TmoE	Total pigments	-0.040867	0.647	(0, 0.2]
TmoE	DOC	-0.106453	0.879	(0, 0.2]
TmoE	LOC	-0.0114188	0.505	(0, 0.2]
TmoE	HFOC	-0.0126488	0.488	(0, 0.2]
TmoE	LFOC	0.0084976	0.421	(0, 0.2]
TmoE	MBC	-0.0598773	0.641	(0, 0.2]

## Sheet: Supplementary Table 8
Supplementary Table 8. Summary statistics of archaeal and bacterial MAGs assembled from Zhenhai Bay sediments.
genome	classification	completeness	contamination	strain_heterogeneity	size	N50	cluster
Co_105	d__Bacteria;p__Pseudomonadota;c__Gammaproteobacteria;o__Xanthomonadales;f__SZUA-36;g__;s__	88.77	5.97	4.76	3377898	17206	76_0
Co_106	d__Bacteria;p__Pseudomonadota;c__Gammaproteobacteria;o__SZUA-229;f__SZUA-229;g__JABDQW01;s__JABDQW01 sp020341835	70.2	5.94	18.42	1913730	11750	111_0
Co_111	d__Bacteria;p__Gemmatimonadota;c__Gemmatimonadetes;o__Longimicrobiales;f__UBA6960;g__IDS-52;s__	77.58	5.49	0	3019589	11181	175_0
Co_113	d__Bacteria;p__Planctomycetota;c__Brocadiia;o__Brocadiales;f__Scalinduaceae;g__SCAELEC01;s__	53.22	7.56	11.11	1627372	2640	270_0
Co_114	d__Bacteria;p__Pseudomonadota;c__Gammaproteobacteria;o__QQUJ01;f__QQUJ01;g__QQUJ01;s__	95.39	5.41	42.86	3525493	9040	94_1
Co_125	d__Bacteria;p__Acidobacteriota;c__Polarisedimenticolia;o__Polarisedimenticolales;f__Polarisedimenticolaceae;g__;s__	56.9	3.45	0	3545494	38248	156_0
Co_127	d__Bacteria;p__Myxococcota_A;c__UBA9160;o__UBA9160;f__UBA6930;g__;s__	83.82	5.32	0	4366290	15854	180_0
Co_128	d__Bacteria;p__Pseudomonadota;c__Gammaproteobacteria;o__Xanthomonadales;f__SZUA-36;g__JABDJL01;s__	73.11	7.23	0	2479011	8645	74_0
Co_129	d__Bacteria;p__Desulfobacterota;c__Desulfobulbia;o__Desulfobulbales;f__BM004;g__;s__	56.17	6.26	25.81	1679241	13844	252_0
Co_130	d__Bacteria;p__Acidobacteriota;c__Polarisedimenticolia;o__Polarisedimenticolales;f__Polarisedimenticolaceae;g__;s__	64.91	0	0	3701701	40684	154_0
Co_132	d__Bacteria;p__Pseudomonadota;c__Alphaproteobacteria;o__Acetobacterales;f__Acetobacteraceae;g__SHWF01;s__	53.93	2.77	50	2362424	3150	9_0
Co_135	d__Bacteria;p__Acidobacteriota;c__Thermoanaerobaculia;o__Thermoanaerobaculales;f__Sulfomarinibacteraceae;g__Sulfomarinibacter;s__	60.34	1.72	0	2665315	42240	108_0
Co_138	d__Bacteria;p__Calditrichota;c__Calditrichia;o__RBG-13-44-9;f__RBG-13-44-9;g__RQOF01;s__RQOF01 sp020350205	61.27	7.32	0	1785029	2656	244_0
Co_140	d__Bacteria;p__Pseudomonadota;c__Gammaproteobacteria;o__Chromatiales;f__Sedimenticolaceae;g__;s__	60.65	3.56	8.33	1716932	3688	45_0
Co_146	d__Bacteria;p__Bacteroidota;c__Rhodothermia;o__Rhodothermales;f__UBA10348;g__JAHEEH01;s__	58.92	0	0	2643394	5017	184_0
Co_148	d__Bacteria;p__Pseudomonadota;c__Gammaproteobacteria;o__Burkholderiales;f__SG8-40;g__SG8-40;s__SG8-40 sp020346185	86.21	9.48	93.55	2621156	17981	46_0
Co_15	d__Bacteria;p__Gemmatimonadota;c__Gemmatimonadetes;o__Gemmatimonadales;f__GWC2-71-9;g__JADFNB01;s__	50.52	0	0	1502001	8451	152_0
Co_153	d__Bacteria;p__Gemmatimonadota;c__Gemmatimonadetes;o__KS3-K002;f__KS3-K002;g__KS3-K002;s__	74.14	0	0	3060320	40478	124_0
Co_158	d__Bacteria;p__Acidobacteriota;c__Polarisedimenticolia;o__Polarisedimenticolales;f__Polarisedimenticolaceae;g__WVWW01;s__	82.91	5.56	12.5	3583850	25375	158_0
Co_161	d__Bacteria;p__Myxococcota_A;c__UBA9160;o__UBA9160;f__SMWR01;g__JACZVU01;s__JACZVU01 sp019313245	89.82	3.55	0	4304004	33152	181_0
Co_167	d__Bacteria;p__Pseudomonadota;c__Gammaproteobacteria;o__XN24;f__XN24;g__;s__	50.64	8.62	83.33	2465468	6965	54_0
Co_17	d__Bacteria;p__Myxococcota_A;c__UBA9160;o__UBA9160;f__SMWR01;g__JAFDEI01;s__	75.76	8.44	26.32	3797488	7126	176_0
Co_170	d__Bacteria;p__Acidobacteriota;c__Polarisedimenticolia;o__Polarisedimenticolales;f__Polarisedimenticolaceae;g__;s__	94.8	9.69	56.25	3851122	18093	182_0
Co_175	d__Bacteria;p__Acidobacteriota;c__Terriglobia;o__Acidoferrales;f__2-02-FULL-67-57;g__JACZYA01;s__	54.7	6.66	5.56	2227470	2773	27_0
Co_177	d__Bacteria;p__Acidobacteriota;c__Polarisedimenticolia;o__J045;f__J045;g__;s__	77.78	2.56	0	3306239	87511	164_0
Co_178	d__Bacteria;p__Verrucomicrobiota;c__Verrucomicrobiae;o__Pedosphaerales;f__UBA11358;g__;s__	72.93	6.9	13.33	4365447	5540	228_0
Co_186	d__Bacteria;p__Actinomycetota;c__Acidimicrobiia;o__UBA5794;f__ZC4RG35;g__SZUA-217;s__	88.6	4.7	0	2495895	69325	194_0
Co_189	d__Bacteria;p__Desulfobacterota_E;c__Deferrimicrobia;o__Deferrimicrobiales;f__Deferrimicrobiaceae;g__CSP1-8;s__CSP1-8 sp020346465	95.75	3.92	50	2532389	9701	32_0
Co_190	d__Bacteria;p__Acidobacteriota;c__Thermoanaerobaculia;o__UBA5704;f__UBA5704;g__JAAELT01;s__	87.79	6.14	0	5248353	31491	141_0
Co_199	d__Bacteria;p__Pseudomonadota;c__Gammaproteobacteria;o__Arenicellales;f__JAANXG01;g__;s__	77.49	2.14	61.54	2454521	18907	5_0
Co_203	d__Bacteria;p__Pseudomonadota;c__Gammaproteobacteria;o__Burkholderiales;f__Gallionellaceae;g__VIKH01;s__	56.04	8.84	54.29	1444632	2679	229_0
Co_21	d__Bacteria;p__Actinomycetota;c__Acidimicrobiia;o__UBA5794;f__UBA5794;g__;s__	76.58	5.56	22.22	2872786	19380	196_0
Co_221	d__Bacteria;p__Acidobacteriota;c__Vicinamibacteria;o__Vicinamibacterales;f__SCN-69-37;g__;s__	94.35	8.99	78.57	4405716	8578	77_0
Co_223	d__Bacteria;p__Pseudomonadota;c__Gammaproteobacteria;o__UBA6522;f__UBA6522;g__JAHEEO01;s__	87.8	4.17	61.9	3185264	15583	56_0
Co_226	d__Bacteria;p__Pseudomonadota;c__Gammaproteobacteria;o__Steroidobacterales;f__Steroidobacteraceae;g__SG8-30;s__	76.9	1.72	100	2849261	26706	90_0
Co_229	d__Bacteria;p__Desulfobacterota_E;c__Deferrimicrobia;o__Deferrimicrobiales;f__Deferrimicrobiaceae;g__GWC2-65-14;s__	88.52	4.88	45.45	2128239	7062	34_0
Co_230	d__Bacteria;p__Pseudomonadota;c__Gammaproteobacteria;o__XN24;f__XN24;g__JAHEFR01;s__JAHEFR01 sp020341735	86.61	7.53	26.42	3477959	7877	51_0
Co_239	d__Bacteria;p__Pseudomonadota;c__Gammaproteobacteria;o__Woeseiales;f__Woeseiaceae;g__JAACFB01;s__	79.64	3.84	9.52	3372560	59472	55_0
Co_241	d__Bacteria;p__Chloroflexota;c__Dehalococcoidia;o__RBG-13-53-26;f__RBG-13-53-26;g__RBG-13-53-26;s__	58.76	2.59	100	1337525	2459	16_0
Co_248	d__Bacteria;p__Pseudomonadota;c__Gammaproteobacteria;o__Acidiferrobacterales;f__SPGG2;g__SZUA-472;s__SZUA-472 sp003251795	51.18	4.38	0	2391029	2957	249_0
Co_25	d__Archaea;p__Thermoplasmatota;c__Themoplasmata_A;o__DTKX01;f__GCA-020343715;g__GCA-020343715;s__	98.27	3.2	50	3536683	33668	208_0
Co_253	d__Bacteria;p__Nitrospirota;c__Nitrospiria;o__Nitrospirales;f__UBA8639;g__JACKFE01;s__	87.27	3.26	24	2496959	12375	23_0
Co_255	d__Bacteria;p__Chloroflexota;c__Anaerolineae;o__4572-78;f__NAK82;g__G020343875;s__G020343875 sp020343875	77.45	7.27	25	7196156	8860	245_0
Co_265	d__Bacteria;p__Acidobacteriota;c__UBA6911;o__UBA6911;f__UBA6911;g__;s__	66.29	3.33	0	5086220	6514	83_0
Co_27	d__Bacteria;p__Pseudomonadota;c__Gammaproteobacteria;o__Woeseiales;f__Woeseiaceae;g__UBA1844;s__	68.45	3.45	0	2962258	38552	58_0
Co_272	d__Bacteria;p__Actinomycetota;c__Acidimicrobiia;o__Acidimicrobiales;f__Ilumatobacteraceae;g__Ilumatobacter;s__	97.26	2.14	0	5304926	53384	200_0
Co_278	d__Bacteria;p__Acidobacteriota;c__Terriglobia;o__Acidoferrales;f__UBA7541;g__;s__	89.14	6.36	23.08	3935150	10130	28_0
Co_284	d__Bacteria;p__Pseudomonadota;c__Gammaproteobacteria;o__GCA-2729495;f__GCA-2729495;g__SMWD01;s__	73.47	9.62	29.31	2538132	5016	61_0
Co_286	d__Bacteria;p__Gemmatimonadota;c__Gemmatimonadetes;o__Longimicrobiales;f__UBA6960;g__SZUA-318;s__	85.6	6.59	16.67	4278098	16952	171_0
Co_287	d__Bacteria;p__Pseudomonadota;c__Alphaproteobacteria;o__M2410;f__M2410;g__;s__	96.81	7.1	25	3938963	18649	219_0
Co_289	d__Bacteria;p__Nitrospirota;c__Nitrospiria;o__Nitrospirales;f__Nitrospiraceae;g__Nitrospira_F;s__	79.96	7.58	34.48	3863535	5893	262_0
Co_291	d__Bacteria;p__Acidobacteriota;c__Polarisedimenticolia;o__Polarisedimenticolales;f__Polarisedimenticolaceae;g__;s__	51.02	6.9	50	2317873	7369	155_0
Co_298	d__Bacteria;p__Gemmatimonadota;c__Gemmatimonadetes;o__JACCXV01;f__JAHWKZ01;g__;s__	97.74	2.75	33.33	2893184	127529	42_0
Co_299	d__Bacteria;p__Myxococcota_A;c__UBA9160;o__UBA9160;f__SMWR01;g__;s__	87.9	7.15	60	4645164	9476	178_0
Co_313	d__Bacteria;p__Pseudomonadota;c__Gammaproteobacteria;o__AKS1;f__AKS1;g__;s__	82.31	9.64	17.78	2180115	13935	87_0
Co_322	d__Bacteria;p__Chloroflexota;c__Dehalococcoidia;o__SM23-28-2;f__RBG-16-64-32;g__JACZRQ01;s__	93.53	8.34	58.33	3017856	9198	183_0
Co_324	d__Bacteria;p__Acidobacteriota;c__Thermoanaerobaculia;o__UBA5704;f__UBA5704;g__CALZJC01;s__	83.19	5.13	16.67	3931315	46017	138_0
Co_325	d__Bacteria;p__Pseudomonadota;c__Gammaproteobacteria;o__UBA9214;f__UBA9214;g__SZUA-186;s__	78.59	5.44	44.12	2140998	14134	109_0
Co_327	d__Archaea;p__Thermoproteota;c__Nitrososphaeria;o__Nitrososphaerales;f__Nitrosopumilaceae;g__JACEMX01;s__	61.15	7.61	72.73	1114602	12257	243_0
Co_338	d__Bacteria;p__Chloroflexota;c__Anaerolineae;o__Anaerolineales;f__E44-bin32;g__;s__	86.36	8.18	10	3530706	23358	146_0
Co_339	d__Bacteria;p__Pseudomonadota;c__Gammaproteobacteria;o__Pseudomonadales;f__HTCC2089;g__;s__	63.66	3.56	6.25	3394676	23779	216_0
Co_342	d__Bacteria;p__Pseudomonadota;c__Alphaproteobacteria;o__Sphingomonadales;f__Sphingomonadaceae;g__Sphingomicrobium;s__	92.92	1.62	0	2076791	8877	204_0
Co_343	d__Bacteria;p__Pseudomonadota;c__Alphaproteobacteria;o__Rhizobiales;f__Xanthobacteraceae;g__;s__	93.88	6.83	0	5735329	12557	98_0
Co_344	d__Bacteria;p__BMS3Abin14;c__BMS3Abin14;o__BMS3Abin14;f__BMS3Abin14;g__G020352595;s__G020352595 sp020352595	80.22	4.11	14.29	2439224	4094	14_0
Co_345	d__Bacteria;p__Omnitrophota;c__Koll11;o__Duberdicusellales;f__4484-171;g__JAMXCX01;s__	72.62	0	0	1113634	3762	271_0
Co_357	d__Bacteria;p__Bacteroidota;c__Ignavibacteria;o__Ignavibacteriales;f__Ignavibacteriaceae;g__IGN2;s__	78.21	2.46	14.29	2050822	27704	211_0
Co_358	d__Bacteria;p__Gemmatimonadota;c__Gemmatimonadetes;o__Gemmatimonadales;f__GWC2-71-9;g__;s__	93.41	6.59	0	5455074	39462	118_0
Co_361	d__Bacteria;p__Pseudomonadota;c__Gammaproteobacteria;o__UBA6522;f__UBA6522;g__JAHEEO01;s__	83.61	6.34	9.3	3461283	7336	57_0
Co_362	d__Bacteria;p__Pseudomonadota;c__Gammaproteobacteria;o__UBA4486;f__UBA4486;g__CAMBTO01;s__	80.65	5.46	0	2865157	61445	19_0
Co_365	d__Bacteria;p__Gemmatimonadota;c__Gemmatimonadetes;o__KS3-K002;f__JABDQB01;g__G020351855;s__	51.72	1.72	100	1073474	13688	106_2
Co_366	d__Bacteria;p__Desulfobacterota;c__Desulfobulbia;o__Desulfobulbales;f__BM004;g__;s__	63.56	1.56	0	2196695	3364	7_0
Co_37	d__Bacteria;p__Desulfobacterota;c__Desulfobacteria;o__Desulfobacterales;f__UBA2174_A;g__;s__	50.62	4.7	0	3057250	2529	10_0
Co_370	d__Bacteria;p__Pseudomonadota;c__Gammaproteobacteria;o__Burkholderiales;f__SG8-41;g__SG8-41;s__	70	8.62	0	3720523	20364	82_0
Co_371	d__Bacteria;p__Zixibacteria;c__MSB-5A5;o__;f__;g__;s__	62.89	4.5	20	2117037	4066	17_0
Co_372	d__Bacteria;p__Acidobacteriota;c__Thermoanaerobaculia;o__UBA5704;f__UBA5704;g__CALZJC01;s__	85.47	8.83	35.71	4956924	16843	139_0
Co_374	d__Bacteria;p__Pseudomonadota;c__Alphaproteobacteria;o__Kiloniellales;f__Kiloniellaceae;g__WHTV01;s__	87.21	5.25	14.29	4194073	20625	96_0
Co_381	d__Bacteria;p__Acidobacteriota;c__Thermoanaerobaculia;o__Thermoanaerobaculales;f__Sulfomarinibacteraceae;g__;s__	79.31	3.45	0	4419862	23374	128_0
Co_382	d__Bacteria;p__Pseudomonadota;c__Gammaproteobacteria;o__Xanthomonadales;f__SZUA-36;g__;s__	88.89	8.15	11.54	2828462	24078	75_0
Co_383	d__Bacteria;p__Zixibacteria;c__MSB-5A5;o__;f__;g__;s__	89.61	5.49	20	3111145	35353	18_0
Co_385	d__Bacteria;p__Pseudomonadota;c__Gammaproteobacteria;o__Burkholderiales;f__SG8-39;g__2-02-FULL-66-14;s__	96.63	6.02	13.64	3285425	27431	92_0
Co_392	d__Bacteria;p__Gemmatimonadota;c__Gemmatimonadetes;o__KS3-K002;f__JABDQB01;g__G020351855;s__G020351855 sp020351855	94.44	9.22	69.23	2845121	12083	106_1
Co_395	d__Bacteria;p__Gemmatimonadota;c__Gemmatimonadetes;o__KS3-K002;f__JABDQB01;g__;s__	85.71	3.3	0	2598930	73208	105_0
Co_396	d__Bacteria;p__Actinomycetota;c__Acidimicrobiia;o__UBA5794;f__ZC4RG35;g__SZUA-217;s__	91.45	2.56	0	2687419	49372	195_0
Co_4	d__Bacteria;p__Nitrospirota;c__Thermodesulfovibrionia;o__UBA6902;f__UBA6902;g__;s__	75.63	3.16	0	2105974	3176	272_0
Co_40	d__Bacteria;p__Pseudomonadota;c__Gammaproteobacteria;o__Woeseiales;f__Woeseiaceae;g__UBA1847;s__	67.93	0	0	3214696	80235	71_0
Co_400	d__Bacteria;p__Verrucomicrobiota;c__Verrucomicrobiae;o__Pedosphaerales;f__DSYF01;g__DSYF01;s__	69.41	4.86	0	2685649	11098	116_0
Co_402	d__Bacteria;p__Chloroflexota;c__Anaerolineae;o__Anaerolineales;f__UBA4823;g__DSOS01;s__	92.73	5.82	0	5535125	29243	250_0
Co_41	d__Bacteria;p__Pseudomonadota;c__Alphaproteobacteria;o__UBA8366;f__UBA8366;g__JAJFJD01;s__	88.74	3.04	10	4673744	158877	78_0
Co_410	d__Bacteria;p__Pseudomonadota;c__Gammaproteobacteria;o__UBA6429;f__UBA6429;g__UBA6492;s__	65.52	3.45	50	1659069	25371	47_0
Co_413	d__Bacteria;p__Planctomycetota;c__Phycisphaerae;o__Sedimentisphaerales;f__SG8-4;g__JAIPFM01;s__	53.01	5.38	33.33	6286742	4659	168_0
Co_417	d__Bacteria;p__Pseudomonadota;c__Gammaproteobacteria;o__GCA-2729495;f__GCA-2729495;g__JAFIFS01;s__	88.84	3.32	6.25	3363698	57812	65_0
Co_421	d__Bacteria;p__Pseudomonadota;c__Gammaproteobacteria;o__Ga0077536;f__Ga0077536;g__;s__	96.6	9.86	28.89	5215458	14384	101_0
Co_422	d__Bacteria;p__Chloroflexota;c__Anaerolineae;o__Promineofilales;f__Promineofilaceae;g__JAHEEY01;s__	67.18	5.17	0	5728846	15137	107_0
Co_423	d__Bacteria;p__Acidobacteriota;c__Thermoanaerobaculia;o__UBA5704;f__UBA5704;g__CALZJC01;s__	88.39	8.76	40	4746398	26462	140_0
Co_424	d__Bacteria;p__Acidobacteriota;c__Thermoanaerobaculia;o__Thermoanaerobaculales;f__Sulfomarinibacteraceae;g__;s__	78.45	8.79	12.5	4353482	18581	129_0
Co_427	d__Bacteria;p__Pseudomonadota;c__Alphaproteobacteria;o__Rhodobacterales;f__Rhodobacteraceae;g__Kangsaoukella;s__	59.49	6.15	35.14	2306499	3399	100_0
Co_430	d__Bacteria;p__Chloroflexota;c__Anaerolineae;o__4572-78;f__J111;g__;s__	80	6.36	11.11	6822734	30413	230_0
Co_431	d__Bacteria;p__Pseudomonadota;c__Gammaproteobacteria;o__UBA4575;f__UBA4575;g__UBA1858;s__	86.83	5.29	20	2098761	15640	256_0
Co_437	d__Bacteria;p__Nitrospirota;c__Thermodesulfovibrionia;o__Thermodesulfovibrionales;f__BMS3Bbin05;g__G020351835;s__G020351835 sp020351835	77.27	0.96	66.67	1853938	5688	238_0
Co_438	d__Bacteria;p__Acidobacteriota;c__Polarisedimenticolia;o__Polarisedimenticolales;f__Polarisedimenticolaceae;g__;s__	63.16	5.26	0	3761083	23414	157_0
Co_439	d__Bacteria;p__Chloroflexota;c__Anaerolineae;o__Anaerolineales;f__UBA4823;g__DSOS01;s__	50.47	3.45	0	2117458	3759	254_0
Co_441	d__Bacteria;p__Acidobacteriota;c__Thermoanaerobaculia;o__UBA5704;f__UBA5704;g__M0029;s__	78.86	7.25	22.86	3592947	5420	147_0
Co_444	d__Bacteria;p__Chloroflexota;c__Limnocylindria;o__QHBO01;f__QHBO01;g__;s__	89.09	0.93	0	2287931	6211	31_0
Co_449	d__Bacteria;p__Pseudomonadota;c__Gammaproteobacteria;o__Woeseiales;f__Woeseiaceae;g__JAHEFE01;s__	67.6	7.3	18.18	2360242	4534	11_0
Co_452	d__Archaea;p__Thermoproteota;c__Bathyarchaeia;o__TCS64;f__TCS64;g__RBG-16-57-9;s__	57.67	8.72	33.33	1725050	3410	273_0
Co_454	d__Bacteria;p__Actinomycetota;c__Acidimicrobiia;o__UBA5794;f__UBA5794;g__CAJWGC01;s__	92.97	8.97	0	2697802	66146	201_0
Co_457	d__Bacteria;p__Myxococcota_A;c__UBA9160;o__UBA9160;f__PR03;g__;s__	79.45	4.13	55.56	3694059	5958	36_0
Co_458	d__Bacteria;p__Desulfobacterota;c__Desulfobacteria;o__Desulfobacterales;f__JAFDCJ01;g__JAFDCJ01;s__	58.04	1.79	0	4342462	13987	234_0
Co_459	d__Bacteria;p__Pseudomonadota;c__Gammaproteobacteria;o__Arenicellales;f__JAANXG01;g__CALZGZ01;s__	95.88	3.46	0	4071319	31496	4_1
Co_46	d__Bacteria;p__Gemmatimonadota;c__Gemmatimonadetes;o__Gemmatimonadales;f__GWC2-71-9;g__;s__	59.39	7.57	6.67	4540039	3299	120_0
Co_463	d__Bacteria;p__Gemmatimonadota;c__Gemmatimonadetes;o__Longimicrobiales;f__UBA6960;g__;s__	53.76	5.17	0	2186661	23867	187_0
Co_477	d__Bacteria;p__Gemmatimonadota;c__Gemmatimonadetes;o__KS3-K002;f__JABDQB01;g__;s__	87.41	3.3	0	2923787	62189	123_0
Co_478	d__Bacteria;p__Gemmatimonadota;c__Gemmatimonadetes;o__Gemmatimonadales;f__GWC2-71-9;g__;s__	92.24	5.49	0	5158650	15799	161_0
Co_479	d__Bacteria;p__Gemmatimonadota;c__Gemmatimonadetes;o__Longimicrobiales;f__UBA6960;g__;s__	80.22	5.49	0	2707311	25826	169_0
Co_49	d__Bacteria;p__Acidobacteriota;c__Vicinamibacteria;o__Fen-336;f__Fen-336;g__;s__	63.95	6.03	0	3331720	6078	206_0
Co_492	d__Bacteria;p__Eisenbacteria;c__RBG-16-71-46;o__RBG-16-71-46;f__RBG-16-71-46;g__WS-2;s__	71.83	0.55	0	3430423	7759	29_0
Co_498	d__Bacteria;p__Acidobacteriota;c__Thermoanaerobaculia;o__UBA5704;f__UBA5704;g__M0029;s__	96.53	2.56	0	4865549	61958	121_0
Co_5	d__Bacteria;p__Zixibacteria;c__MSB-5A5;o__WJJR01;f__;g__;s__	71.19	9.99	7.14	3042453	3352	95_0
Co_509	d__Bacteria;p__Desulfobacterota_E;c__Deferrimicrobia;o__Deferrimicrobiales;f__Deferrimicrobiaceae;g__;s__	94.51	2.52	66.67	2701758	26744	33_0
Co_510	d__Bacteria;p__Gemmatimonadota;c__Gemmatimonadetes;o__Gemmatimonadales;f__GWC2-71-9;g__SZUA-544;s__	65.13	1.72	0	2205385	5142	148_0
Co_515	d__Bacteria;p__Desulfobacterota;c__Desulfobacteria;o__C00003060;f__C00003060;g__JAFDFO01;s__	96.27	4.54	12.5	3722725	17250	264_0
Co_516	d__Bacteria;p__Myxococcota_A;c__UBA9160;o__UBA9160;f__G020347605;g__G020347605;s__G020347605 sp020347605	92.26	0.65	0	4244719	32553	179_0
Co_520	d__Bacteria;p__Gemmatimonadota;c__Gemmatimonadetes;o__Gemmatimonadales;f__GWC2-71-9;g__;s__	68.1	3.45	66.67	2858859	24104	119_0
Co_521	d__Bacteria;p__Pseudomonadota;c__Gammaproteobacteria;o__XN24;f__XN24;g__;s__	91.98	2.43	33.33	2784102	20654	53_1
Co_524	d__Archaea;p__Thermoproteota;c__Bathyarchaeia;o__B26-1;f__UBA233;g__AD8-1;s__	73.71	3.88	0	1048865	6337	274_0
Co_533	d__Archaea;p__Thermoplasmatota;c__Themoplasmata_A;o__DTKX01;f__GCA-020343715;g__GCA-020343715;s__	59.62	0.36	16.67	1895871	2750	209_0
Co_534	d__Bacteria;p__Nitrospirota;c__Thermodesulfovibrionia;o__UBA6902;f__UBA6902;g__G020346765;s__G020346765 sp020346765	96.08	7.18	10	3496430	27251	236_0
Co_535	d__Archaea;p__Thermoplasmatota;c__Thermoplasmata;o__GCA-020350865;f__GCA-020350865;g__;s__	65.34	5.87	16.67	2247250	3163	267_0
Co_546	d__Bacteria;p__Pseudomonadota;c__Gammaproteobacteria;o__Steroidobacterales;f__Steroidobacteraceae;g__;s__	62.78	8.59	2.78	3443763	3690	52_0
Co_547	d__Bacteria;p__Chloroflexota;c__Anaerolineae;o__Anaerolineales;f__UBA4823;g__PFL25;s__PFL25 sp020349245	66.55	0.91	0	2833273	26030	224_0
Co_548	d__Bacteria;p__Gemmatimonadota;c__Gemmatimonadetes;o__Gemmatimonadales;f__GWC2-71-9;g__WVYX01;s__	59.63	4.4	0	2138007	13371	150_0
Co_550	d__Bacteria;p__Planctomycetota;c__Phycisphaerae;o__UBA1845;f__UBA1845;g__;s__	58.53	9.09	0	2608005	3365	186_0
Co_555	d__Bacteria;p__Desulfobacterota_F;c__GWC2-55-46;o__GWC2-55-46;f__;g__;s__	55.07	1.18	66.67	1054943	2349	26_0
Co_559	d__Bacteria;p__Pseudomonadota;c__Gammaproteobacteria;o__Pseudomonadales;f__UBA5518;g__;s__	70.69	7.76	0	4394154	19916	64_0
Co_58	d__Bacteria;p__Bacteroidota;c__Bacteroidia;o__Flavobacteriales;f__Flavobacteriaceae;g__QXCW01;s__	82.68	8.51	46.88	2653504	6891	268_0
Co_585	d__Bacteria;p__Actinomycetota;c__Acidimicrobiia;o__UBA5794;f__ZC4RG35;g__;s__	96.58	6.41	25	3407882	13031	131_0
Co_588	d__Bacteria;p__Myxococcota_A;c__UBA9160;o__UBA9160;f__UBA6930;g__;s__	64.94	4.78	18.18	3424070	7900	38_0
Co_589	d__Bacteria;p__Nitrospirota;c__Thermodesulfovibrionia;o__Thermodesulfovibrionales;f__BMS3Bbin05;g__;s__	79.75	9.98	5.26	2251753	4457	239_0
Co_597	d__Bacteria;p__Desulfobacterota_E;c__Deferrimicrobia;o__J040;f__J040;g__WVXK01;s__	79.41	2.52	0	2159010	27712	227_0
Co_600	d__Bacteria;p__Gemmatimonadota;c__Gemmatimonadetes;o__Longimicrobiales;f__UBA6960;g__IDS-52;s__IDS-52 sp020344755	93.41	6.11	42.86	4137973	13517	173_0
Co_612	d__Bacteria;p__Desulfobacterota_D;c__UBA1144;o__UBA2774;f__N074bin48;g__N074bin48;s__	89.5	7.14	0	2493150	62188	258_0
Co_613	d__Bacteria;p__Verrucomicrobiota;c__Verrucomicrobiae;o__Verrucomicrobiales;f__DEV007;g__;s__	50.69	1.43	0	3489582	5492	127_0
Co_614	d__Bacteria;p__Pseudomonadota;c__Gammaproteobacteria;o__Burkholderiales;f__Burkholderiaceae_A;g__G020348765;s__G020348765 sp020348765	52.88	3.09	0	2253670	6145	185_0
Co_620	d__Bacteria;p__Pseudomonadota;c__Gammaproteobacteria;o__UBA4486;f__UBA4486;g__SZUA-592;s__	77.67	3.87	19.05	1636881	4307	44_0
Co_627	d__Bacteria;p__Planctomycetota;c__PLA2;o__PLA2;f__JAEUHO01;g__;s__	71.75	8.06	0	3435632	3719	102_0
Co_633	d__Bacteria;p__Actinomycetota;c__Acidimicrobiia;o__UBA5794;f__ZC4RG35;g__JACZUI01;s__	89.74	2.14	33.33	2364736	10637	203_0
Co_639	d__Bacteria;p__Gemmatimonadota;c__Gemmatimonadetes;o__KS3-K002;f__JABDQB01;g__;s__	95.2	2.2	0	2858455	50361	153_0
Co_641	d__Bacteria;p__Pseudomonadota;c__Gammaproteobacteria;o__UBA4486;f__UBA4486;g__SZUA-592;s__SZUA-592 sp003250975	96.94	0.61	0	2275637	94986	43_1
Co_642	d__Bacteria;p__Planctomycetota;c__Planctomycetia;o__Pirellulales;f__UBA7805;g__CS4-C045;s__	96.45	2.57	0	6413751	25456	40_0
Co_644	d__Bacteria;p__Desulfobacterota;c__Desulfobulbia;o__Desulfobulbales;f__Desulfocapsaceae;g__JABDQA01;s__	54.43	6.9	4	2299067	2830	213_0
Co_645	d__Bacteria;p__Pseudomonadota;c__Gammaproteobacteria;o__Pseudomonadales;f__HTCC2089;g__UBA4421;s__	87.73	8.44	20	4382674	19157	218_0
Co_647	d__Bacteria;p__Acidobacteriota;c__Polarisedimenticolia;o__JACPZX01;f__;g__;s__	69.74	1.71	0	3814257	3722	165_0
Co_651	d__Bacteria;p__Pseudomonadota;c__Gammaproteobacteria;o__BM003;f__BM003;g__BM003;s__	90.2	6.76	17.65	3611309	43177	112_0
Co_659	d__Bacteria;p__Gemmatimonadota;c__Gemmatimonadetes;o__Longimicrobiales;f__UBA6960;g__SZUA-318;s__	81.42	4.46	20	4788969	11704	172_0
Co_660	d__Bacteria;p__Gemmatimonadota;c__Gemmatimonadetes;o__Longimicrobiales;f__UBA6960;g__;s__	72.23	6.9	0	3191288	15407	174_0
Co_661	d__Bacteria;p__Planctomycetota;c__Planctomycetia;o__Pirellulales;f__Pirellulaceae;g__Rubripirellula;s__	66.61	1.18	0	4196273	16285	8_0
Co_663	d__Bacteria;p__Pseudomonadota;c__Gammaproteobacteria;o__Steroidobacterales;f__Steroidobacteraceae;g__SG8-30;s__	71.55	8.62	33.33	3467979	13597	91_0
Co_666	d__Bacteria;p__Pseudomonadota;c__Alphaproteobacteria;o__Kiloniellales;f__;g__;s__	77.38	3.98	27.27	4087520	12721	89_0
Co_668	d__Bacteria;p__Planctomycetota;c__Phycisphaerae;o__Sedimentisphaerales;f__SG8-4;g__SG8-4;s__	53.64	2.86	60	4351718	2980	163_0
Co_68	d__Bacteria;p__Actinomycetota;c__Acidimicrobiia;o__UBA5794;f__SHLN01;g__SHLN01;s__	91.88	7.61	5.88	3542432	29586	197_0
Co_680	d__Bacteria;p__Acidobacteriota;c__Thermoanaerobaculia;o__UBA5704;f__UBA5704;g__;s__	88.84	4.44	0	5754977	40594	136_0
Co_681	d__Bacteria;p__Planctomycetota;c__PLA2;o__PLA2;f__PLA2;g__;s__	92.05	1.14	0	4121798	26198	122_0
Co_688	d__Bacteria;p__Pseudomonadota;c__Gammaproteobacteria;o__Xanthomonadales;f__SZUA-36;g__JABDPF01;s__	50.16	7.76	85.71	2588244	17581	73_0
Co_693	d__Bacteria;p__Chloroflexota;c__Anaerolineae;o__Anaerolineales;f__UBA4823;g__DSOS01;s__	58.33	1.92	0	2734574	5594	255_0
Co_695	d__Bacteria;p__Pseudomonadota;c__Gammaproteobacteria;o__Arenicellales;f__JAANXG01;g__JAHEKE01;s__	94.33	8.23	12.5	4220679	40382	115_0
Co_70	d__Bacteria;p__Actinomycetota;c__Acidimicrobiia;o__UBA5794;f__;g__;s__	92.21	6.58	0	3648698	19473	190_0
Co_706	d__Bacteria;p__Desulfobacterota;c__Desulfobacteria;o__Desulfobacterales;f__JAHEIW01;g__G020353355;s__G020353355 sp020353355	80.97	5.45	19.05	6334351	12327	235_0
Co_710	d__Bacteria;p__Methylomirabilota;c__Methylomirabilia;o__Rokubacteriales;f__JACPHL01;g__;s__	52.41	0	0	2726057	8026	67_0
Co_717	d__Bacteria;p__Chloroflexota;c__Anaerolineae;o__Anaerolineales;f__UBA11579;g__UBA11579;s__	71.36	2.1	50	3193275	6601	226_0
Co_719	d__Bacteria;p__Chloroflexota;c__Anaerolineae;o__JAAYZQ01;f__JAAYZQ01;g__;s__	50.5	2	0	2345676	3389	247_0
Co_73	d__Bacteria;p__Pseudomonadota;c__Gammaproteobacteria;o__Burkholderiales;f__SG8-41;g__SG8-41;s__	90.65	1.08	33.33	3401659	22997	80_0
Co_731	d__Bacteria;p__Actinomycetota;c__Acidimicrobiia;o__Acidimicrobiales;f__UBA11606;g__VXYK01;s__	95.06	3.42	0	3555407	47590	188_0
Co_737	d__Bacteria;p__Desulfobacterota_B;c__Binatia;o__UBA1149;f__SPBQ01;g__;s__	87.84	8.82	54.55	3759979	7752	110_0
Co_739	d__Bacteria;p__Acidobacteriota;c__Thermoanaerobaculia;o__UBA5704;f__UBA5704;g__M0029;s__	85.47	5.13	28.57	4817840	22244	133_0
Co_740	d__Bacteria;p__Chloroflexota;c__Anaerolineae;o__Promineofilales;f__Promineofilaceae;g__;s__	50	1.82	100	2107616	8126	259_0
Co_741	d__Bacteria;p__Actinomycetota;c__Acidimicrobiia;o__UBA5794;f__UBA5794;g__UBA6912;s__	90.09	2.99	0	3447688	29069	202_0
Co_744	d__Bacteria;p__Actinomycetota;c__Acidimicrobiia;o__UBA5794;f__JAHEDJ01;g__;s__	55.17	0	0	1846291	14406	193_0
Co_746	d__Bacteria;p__Pseudomonadota;c__Gammaproteobacteria;o__Pseudomonadales;f__HTCC2089;g__UBA7803;s__	90.52	6.81	17.86	3933685	22284	159_0
Co_748	d__Bacteria;p__Acidobacteriota;c__Thermoanaerobaculia;o__UBA5704;f__UBA5704;g__;s__	95.73	1.71	50	4220358	46493	162_0
Co_750	d__Bacteria;p__Gemmatimonadota;c__Gemmatimonadetes;o__Longimicrobiales;f__UBA6960;g__;s__	89.11	5.49	20	5038033	48399	166_0
Co_752	d__Bacteria;p__Pseudomonadota;c__Gammaproteobacteria;o__Xanthomonadales;f__SZUA-36;g__JABDPF01;s__	60.17	3.45	50	3132539	11845	69_0
Co_753	d__Bacteria;p__Methylomirabilota;c__Methylomirabilia;o__Rokubacteriales;f__CSP1-6;g__GWA2-73-35;s__	68.97	1.72	100	2793378	10140	212_0
Co_755	d__Bacteria;p__Planctomycetota;c__Planctomycetia;o__Pirellulales;f__UBA1268;g__CACORA01;s__	59.73	2.76	25	2387229	4090	41_0
Co_76	d__Bacteria;p__Myxococcota_A;c__UBA9160;o__UBA9160;f__PR03;g__;s__	95.27	2.26	25	4310020	49409	37_0
Co_760	d__Bacteria;p__Pseudomonadota;c__Gammaproteobacteria;o__Burkholderiales;f__SG8-39;g__SG8-39;s__	55.52	7.76	40	3001636	4481	93_0
Co_761	d__Bacteria;p__Chloroflexota;c__Anaerolineae;o__Anaerolineales;f__UBA4823;g__PFL25;s__	64.82	8.18	20	3853113	16049	222_0
Co_763	d__Bacteria;p__Desulfobacterota_F;c__WTBG01;o__CAIYCZ01;f__CAIYCZ01;g__;s__	75.86	9.2	17.65	2315080	3405	253_0
Co_768	d__Bacteria;p__Chloroflexota;c__Dehalococcoidia;o__GIF9;f__AB-539-J10;g__E44-bin10;s__E44-bin10 sp020346965	86.4	9.85	46.67	2038351	5346	263_0
Co_771	d__Bacteria;p__Pseudomonadota;c__Gammaproteobacteria;o__Pseudomonadales;f__Halieaceae;g__GCA-2748505;s__	95.33	5.42	18.52	4255614	41352	1_0
Co_773	d__Bacteria;p__Pseudomonadota;c__Gammaproteobacteria;o__Burkholderiales;f__SG8-41;g__SG8-41;s__SG8-41 sp001303585	95.14	1.18	16.67	3929857	29815	81_1
Co_777	d__Bacteria;p__Pseudomonadota;c__Gammaproteobacteria;o__Pseudomonadales;f__HTCC2089;g__SZUA-309;s__	88.54	9.6	43.66	4983489	23663	160_0
Co_779	d__Bacteria;p__Chloroflexota;c__Anaerolineae;o__Anaerolineales;f__JABWBV01;g__;s__	50	1.72	0	2655821	4324	12_0
Co_781	d__Bacteria;p__Acidobacteriota;c__Thermoanaerobaculia;o__UBA5704;f__UBA5704;g__M0029;s__	85.86	2.85	71.43	4113757	11891	145_0
Co_782	d__Bacteria;p__Desulfobacterota;c__RBG-13-43-22;o__RBG-13-43-22;f__RBG-13-43-22;g__JACRCK01;s__	63.96	8.2	33.33	2309554	2409	210_0
Co_783	d__Bacteria;p__Acidobacteriota;c__Thermoanaerobaculia;o__UBA5704;f__UBA5704;g__;s__	63.4	5.95	6.67	4954778	22842	137_0
Co_785	d__Bacteria;p__Krumholzibacteriota;c__Krumholzibacteria;o__JAJRXK01;f__JAJRXK01;g__;s__	62.93	0.86	100	2385106	16757	265_0
Co_790	d__Bacteria;p__Gemmatimonadota;c__Gemmatimonadetes;o__KS3-K002;f__KS3-K002;g__G020350785;s__G020350785 sp020350785	89.56	4.4	0	3987678	55452	126_0
Co_792	d__Bacteria;p__Pseudomonadota;c__Gammaproteobacteria;o__Xanthomonadales;f__SZUA-36;g__JABDPF01;s__	57.76	0	0	2906589	34455	70_0
Co_793	d__Bacteria;p__Acidobacteriota;c__Thermoanaerobaculia;o__UBA5704;f__UBA5704;g__M0029;s__	94.26	5.56	9.09	5258033	35288	142_0
Co_801	d__Bacteria;p__Gemmatimonadota;c__Gemmatimonadetes;o__Gemmatimonadales;f__GWC2-71-9;g__SZUA-544;s__	89.01	7.14	25	3150088	24423	149_0
Co_802	d__Bacteria;p__Pseudomonadota;c__Alphaproteobacteria;o__Bin65;f__Bin65;g__;s__	64.78	4.86	0	2345615	10166	205_0
Co_804	d__Bacteria;p__Pseudomonadota;c__Gammaproteobacteria;o__GCA-2729495;f__GCA-2729495;g__JAFIFS01;s__	88.95	3.91	54.55	3387315	13939	66_0
Co_809	d__Bacteria;p__Acidobacteriota;c__Thermoanaerobaculia;o__UBA5704;f__UBA5704;g__M0029;s__	51.72	0	0	2303300	17759	135_0
Co_811	d__Bacteria;p__Chloroflexota;c__Limnocylindria;o__Limnocylindrales;f__CSP1-4;g__;s__	93.3	5.56	57.14	3620126	14122	192_0
Co_814	d__Bacteria;p__Pseudomonadota;c__Gammaproteobacteria;o__Burkholderiales;f__SG8-40;g__SG8-40;s__	96.35	7.69	33.33	3851710	16111	49_0
Co_815	d__Bacteria;p__Pseudomonadota;c__Gammaproteobacteria;o__Woeseiales;f__Woeseiaceae;g__SZUA-117;s__	70.77	0.93	25	2557722	25168	59_0
Co_817	d__Bacteria;p__Actinomycetota;c__Acidimicrobiia;o__Acidimicrobiales;f__UBA11606;g__;s__	63.95	1.72	0	2563885	8431	189_0
Co_823	d__Bacteria;p__Desulfobacterota_B;c__Binatia;o__DP-6;f__DP-6;g__;s__	85.26	6.93	33.33	4272393	9408	30_0
Co_825	d__Bacteria;p__BMS3Abin14;c__BMS3Abin14;o__BMS3Abin14;f__BMS3Abin14;g__JALHUC01;s__JALHUC01 sp020349685	76.4	4.99	60	1979393	8978	15_0
Co_833	d__Bacteria;p__Pseudomonadota;c__Gammaproteobacteria;o__Steroidobacterales;f__Steroidobacteraceae;g__;s__	65.86	5.17	0	3327133	8869	84_0
Co_835	d__Bacteria;p__Chloroflexota;c__Anaerolineae;o__Anaerolineales;f__UBA4823;g__DSOS01;s__	68.28	4.73	16.67	4571891	8274	214_0
Co_836	d__Bacteria;p__Myxococcota;c__Polyangia;o__;f__;g__;s__	72.85	6.71	30	3562430	7422	217_0
Co_839	d__Bacteria;p__Gemmatimonadota;c__Gemmatimonadetes;o__Longimicrobiales;f__UBA6960;g__;s__	60.04	6.11	12.5	3063997	7919	170_0
Co_841	d__Bacteria;p__Zixibacteria;c__MSB-5A5;o__GN15;f__FEB-12;g__JAGGTI01;s__	78.82	6.81	11.76	2725361	4178	215_0
Co_842	d__Bacteria;p__Bdellovibrionota;c__Bacteriovoracia;o__Bacteriovoracales;f__Bacteriovoracaceae;g__;s__	75.97	0	0	2778072	4296	275_0
Co_845	d__Bacteria;p__Desulfobacterota_B;c__Binatia;o__UBA1149;f__;g__;s__	58.33	4.48	28.57	2312477	4667	220_0
Co_850	d__Bacteria;p__Gemmatimonadota;c__Gemmatimonadetes;o__Gemmatimonadales;f__GWC2-71-9;g__;s__	77.32	5.49	0	5303701	5028	167_0
Co_86	d__Bacteria;p__Chloroflexota;c__Anaerolineae;o__Promineofilales;f__Promineofilaceae;g__JAHEEY01;s__	59.37	8.76	0	4015306	3115	269_0
Co_873	d__Bacteria;p__Gemmatimonadota;c__Gemmatimonadetes;o__KS3-K002;f__JABDQB01;g__;s__	90.11	3.3	0	2538412	48754	103_1
Co_875	d__Bacteria;p__Acidobacteriota;c__Thermoanaerobaculia;o__UBA5704;f__UBA5704;g__M0029;s__	87.18	4.27	14.29	4552546	14311	144_0
Co_877	d__Bacteria;p__Actinomycetota;c__Acidimicrobiia;o__UBA5794;f__UBA5794;g__JAAETI01;s__	96.58	5.98	20	3798893	21590	198_0
Co_879	d__Bacteria;p__Desulfobacterota;c__Desulfobacteria;o__Desulfobacterales;f__JAHEIW01;g__JAHEIW01;s__	72.19	3.23	22.22	3709208	15002	232_0
Co_88	d__Bacteria;p__Bacteroidota;c__Bacteroidia;o__Flavobacteriales;f__Flavobacteriaceae;g__Robiginitalea;s__Robiginitalea sp006227965	91.38	5.64	100	3051942	16430	248_1
Co_89	d__Bacteria;p__Gemmatimonadota;c__Gemmatimonadetes;o__KS3-K002;f__KS3-K002;g__KS3-K002;s__	92.31	6.59	0	4353598	34638	125_0
Co_891	d__Bacteria;p__Actinomycetota;c__Acidimicrobiia;o__UBA5794;f__UBA11373;g__JACZWZ01;s__	52.59	0	0	1106005	7818	132_0
Co_892	d__Bacteria;p__Acidobacteriota;c__Thermoanaerobaculia;o__Thermoanaerobaculales;f__Sulfomarinibacteraceae;g__Sulfomarinibacter;s__	62.59	1.72	0	3084618	6319	130_0
Co_900	d__Bacteria;p__Pseudomonadota;c__Alphaproteobacteria;o__Micropepsales;f__Micropepsaceae;g__CAIYRG01;s__	99.57	4.64	0	3461938	83971	276_0
Co_903	d__Bacteria;p__Gemmatimonadota;c__Gemmatimonadetes;o__Gemmatimonadales;f__GWC2-71-9;g__WVYX01;s__WVYX01 sp020350425	88.62	4.4	25	2924242	32341	151_0
Co_905	d__Bacteria;p__Actinomycetota;c__Acidimicrobiia;o__UBA5794;f__UBA11373;g__;s__	92.31	4.7	0	2791307	63076	191_0
Co_911	d__Bacteria;p__Myxococcota_A;c__UBA9160;o__UBA9160;f__UBA4427;g__JAFDDH01;s__	85.83	2.37	20	5923144	54205	177_0
Co_912	d__Bacteria;p__Gemmatimonadota;c__Gemmatimonadetes;o__KS3-K002;f__JABDQB01;g__;s__	92.31	5.49	50	2714468	23449	104_0
Co_921	d__Bacteria;p__Pseudomonadota;c__Alphaproteobacteria;o__Kiloniellales;f__J153;g__;s__	79.38	3.41	15.38	3140363	13915	99_0
Co_922	d__Bacteria;p__Myxococcota_A;c__UBA9160;o__UBA9160;f__SMWR01;g__JABSQX01;s__	59.97	0	0	3824711	25471	39_0
Co_925	d__Bacteria;p__Pseudomonadota;c__Gammaproteobacteria;o__Pseudomonadales;f__Halieaceae;g__;s__	90.09	5.34	0	3447794	23719	2_0
Co_935	d__Bacteria;p__Pseudomonadota;c__Alphaproteobacteria;o__Rhizobiales;f__CAJQND01;g__CAJQND01;s__	63.15	2.91	27.27	2513130	8341	50_0
Co_939	d__Bacteria;p__Pseudomonadota;c__Alphaproteobacteria;o__Sphingomonadales;f__Sphingomonadaceae;g__Erythrobacter;s__	79.4	6.15	41.86	2183269	6118	221_0
Co_941	d__Bacteria;p__Desulfobacterota_E;c__Deferrimicrobia;o__Deferrimicrobiales;f__Deferrimicrobiaceae;g__GWC2-65-14;s__	93.28	7.87	76.92	2474789	10170	35_0
Co_943	d__Bacteria;p__Pseudomonadota;c__Alphaproteobacteria;o__Kiloniellales;f__J153;g__;s__	54.32	1.52	0	2983578	9666	97_0
Co_946	d__Bacteria;p__Acidobacteriota;c__Thermoanaerobaculia;o__UBA5704;f__UBA5704;g__JACTMI01;s__	70	5.17	66.67	2721208	5452	68_0
Co_947	d__Bacteria;p__Chloroflexota;c__Anaerolineae;o__Aggregatilineales;f__UBA3940;g__;s__	56.57	7.27	6.25	4144860	4515	266_0
Co_95	d__Bacteria;p__Planctomycetota;c__Planctomycetia;o__Pirellulales;f__Pirellulaceae;g__JADHUC01;s__	94.05	4.71	25	11074949	19518	117_0
Co_952	d__Bacteria;p__Myxococcota;c__Polyangia;o__Polyangiales;f__SG8-38;g__SG8-38;s__SG8-38 sp020351445	0	3.87	85.71	1693138	5720	3_0
Co_959	d__Bacteria;p__Nitrospirota;c__Nitrospiria;o__Nitrospirales;f__UBA8639;g__SPGG5;s__	66.67	5.96	75	2282658	4283	24_0
Z1-D_1	d__Bacteria;p__Nitrospirota;c__Nitrospiria;o__Nitrospirales;f__Nitrospiraceae;g__Nitrospira_C;s__	69.26	6.14	53.85	1687067	2671	20_1
Z1-D_2	d__Bacteria;p__Campylobacterota;c__Campylobacteria;o__Campylobacterales;f__Sulfurovaceae;g__Sulfurovum;s__	72.11	4.5	52.94	1418050	1996	277_0
Z1-D_4	d__Bacteria;p__Desulfobacterota;c__Desulfobacteria;o__Desulfobacterales;f__JAHEIW01;g__JAHEIW01;s__	69.14	6.65	62.5	3295152	3938	233_0
Z1-D_6	d__Bacteria;p__Desulfobacterota;c__Syntrophobacteria;o__BM002;f__BM002;g__BM002;s__	82.19	4.72	70	3067306	5172	261_1
Z1-D_7	d__Bacteria;p__Chloroflexota;c__Anaerolineae;o__4572-78;f__NAK82;g__G020343875;s__	52.82	3.46	10	3994762	2174	246_0
Z1-X_1	d__Bacteria;p__Pseudomonadota;c__Gammaproteobacteria;o__Burkholderiales;f__UBA6910;g__UBA6910;s__	96.73	1.9	0	3158069	10497	48_1
Z10-D_4	d__Bacteria;p__Pseudomonadota;c__Alphaproteobacteria;o__Kiloniellales;f__Kiloniellaceae;g__JAJFGK01;s__	60.78	5.13	64.71	2038349	1887	60_1
Z10-D_6	d__Bacteria;p__Desulfobacterota;c__Desulfobacteria;o__Desulfobacterales;f__JAHEIW01;g__JAHEIW01;s__	70.36	2.4	66.67	3934839	3957	231_1
Z10-X_4	d__Bacteria;p__Pseudomonadota;c__Gammaproteobacteria;o__HK1;f__HK1;g__;s__	61.21	0	0	2558435	8537	113_1
Z11-D_10	d__Bacteria;p__Pseudomonadota;c__Gammaproteobacteria;o__Arenicellales;f__RKSH01;g__;s__	53.45	9.48	16.67	3154625	8669	207_0
Z11-D_6	d__Bacteria;p__Pseudomonadota;c__Gammaproteobacteria;o__Woeseiales;f__Woeseiaceae;g__JAACFE01;s__	58.78	5.17	33.33	2470713	17118	63_0
Z13-X_6	d__Bacteria;p__Pseudomonadota;c__Gammaproteobacteria;o__Burkholderiales;f__SG8-39;g__SG8-39;s__	62.85	5.51	52.17	2564734	3179	85_0
Z14-X_10	d__Archaea;p__Thermoproteota;c__Nitrososphaeria;o__Nitrososphaerales;f__Nitrosopumilaceae;g__JACEMX01;s__JACEMX01 sp013867335	86.66	2.43	66.67	1331019	9678	240_1
Z14-X_2	d__Bacteria;p__Pseudomonadota;c__Gammaproteobacteria;o__QNFN01;f__QNFN01;g__QNFN01;s__	53.5	1.8	80	1515293	3356	86_0
Z14-X_4	d__Bacteria;p__Desulfobacterota;c__Syntrophobacteria;o__BM002;f__BM002;g__BM002;s__BM002 sp020350905	65.29	3.8	37.5	2154012	3938	257_1
Z2-D_2	d__Bacteria;p__Pseudomonadota;c__Gammaproteobacteria;o__Burkholderiales;f__Burkholderiaceae_A;g__JADJWR01;s__JADJWR01 sp020355165	88	1.78	22.22	2984009	7822	88_1
Z2-D_3	d__Bacteria;p__Chloroflexota;c__Anaerolineae;o__Anaerolineales;f__UBA11579;g__UBA11579;s__	57.23	0.91	0	2200732	2992	225_1
Z3-D_1	d__Bacteria;p__Pseudomonadota;c__Gammaproteobacteria;o__Acidiferrobacterales;f__SZUA-150;g__;s__	64.01	2.44	16.67	1730572	3830	6_1
Z3-D_3	d__Bacteria;p__Pseudomonadota;c__Gammaproteobacteria;o__Burkholderiales;f__SG8-41;g__SG8-41;s__	90.24	1.99	50	3577207	24014	79_1
Z3-D_4	d__Bacteria;p__Nitrospirota;c__Nitrospiria;o__Nitrospirales;f__Nitrospiraceae;g__2-02-FULL-62-14;s__	80.85	1.87	0	2052502	8255	25_1
Z3-X_3	d__Archaea;p__Thermoproteota;c__Nitrososphaeria;o__Nitrososphaerales;f__Nitrosopumilaceae;g__JACEMX01;s__	59.82	7.93	66.67	1215835	1446	241_0
Z4-D_10	d__Bacteria;p__Desulfobacterota;c__DSM-4660;o__Desulfatiglandales;f__HGW-15;g__G020342025;s__	50.18	4.81	33.33	2164067	1702	22_0
Z4-D_11	d__Bacteria;p__Nitrospirota;c__Thermodesulfovibrionia;o__UBA6902;f__UBA6902;g__;s__	52.63	7.62	0	2210908	1609	237_0
Z4-D_2	d__Bacteria;p__Nitrospinota;c__Nitrospinia;o__Nitrospinales;f__Nitrospinaceae;g__SZUA-259;s__SZUA-259 sp020343535	81.06	2.56	12.5	1982975	3202	13_1
Z4-D_6	d__Bacteria;p__Desulfobacterota;c__Syntrophobacteria;o__BM002;f__BM002;g__BM002;s__BM002 sp020353155	93.56	4.23	50	3517776	12856	260_1
Z4-D_9	d__Archaea;p__Thermoproteota;c__Nitrososphaeria;o__Nitrososphaerales;f__Nitrosopumilaceae;g__JACEMX01;s__	59.95	2.1	75	1012283	5487	242_0
Z5-D_3	d__Bacteria;p__Pseudomonadota;c__Gammaproteobacteria;o__Xanthomonadales;f__SZUA-36;g__JABDPF01;s__	83.11	4.96	38.1	2890469	7224	72_1
Z5-X_1	d__Bacteria;p__BMS3Abin14;c__BMS3Abin14;o__BMS3Abin14;f__BMS3Abin14;g__G020350725;s__G020350725 sp020350725	68.3	9.59	16	1943221	1799	134_0
Z5-X_11	d__Bacteria;p__Chloroflexota;c__Anaerolineae;o__Anaerolineales;f__UBA4823;g__PFL25;s__PFL25 sp020346705+B75	68.33	7.5	35.71	2782422	11050	223_0
Z5-X_2	d__Bacteria;p__Acidobacteriota;c__Thermoanaerobaculia;o__UBA5704;f__UBA5704;g__M0029;s__	60.34	2.59	50	2640333	2930	143_1
Z5-X_9	d__Bacteria;p__Pseudomonadota;c__Gammaproteobacteria;o__GCA-001735895;f__GCA-001735895;g__GCA-001735895;s__GCA-001735895 sp020354435	53.06	2.77	15.38	2023312	2143	114_1
Z6-D_3	d__Bacteria;p__Pseudomonadota;c__Gammaproteobacteria;o__Woeseiales;f__Woeseiaceae;g__JAACFE01;s__	58.62	0	0	1675806	5100	62_1
Z6-D_4	d__Bacteria;p__Actinomycetota;c__Acidimicrobiia;o__UBA5794;f__JAENVV01;g__GCA-020352575;s__GCA-020352575 sp020352575	85.8	0.85	0	1972540	4709	199_1
Z6-X_5	d__Bacteria;p__Nitrospirota;c__Nitrospiria;o__Nitrospirales;f__UBA8639;g__UBA8639;s__UBA8639 sp020355985	93.12	4.77	0	2900725	5621	21_1
Z7-D_5	d__Bacteria;p__Desulfobacterota;c__Desulfobulbia;o__Desulfobulbales;f__BM004;g__BM004;s__	70.81	3.29	84.62	1649972	2574	251_1

## Sheet: Supplementary Table 9
Supplementary Table 9. Relative abundance of 87 aerobic hydrocarbon-degrading genes in the MAGs from Zhenhai Bay sediments.
gene_id	gene_type	MAG_id	classification	Z1-X	Z5-X	Z1-D	Z12-D	Z7-D	Z4-D	Z13-X	Z4-X	Z2-X	Z6-D	Z14-X	Z11-X	Z3-X	Z3-D	Z6-X	Z9-D	Z12-X	Z10-D	Z10-X	Z15-X	Z8-D	Z5-D	Z2-D	Z11-D
Co_248_k141_12428682_length_1559_cov_5.0000_2	CYP153	Co_272	d__Bacteria;p__Actinomycetota;c__Acidimicrobiia;o__Acidimicrobiales;f__Ilumatobacteraceae;g__Ilumatobacter;s__	1.3068	0.100338	1.22655	0	0	0	0	0	0.321279	0	0	0	0.374947	0	0	0	0	0	0	0	0	0	0.137835	0
Co_339_k141_9388783_length_14738_cov_13.0000_5	CYP153	Co_731	d__Bacteria;p__Actinomycetota;c__Acidimicrobiia;o__Acidimicrobiales;f__UBA11606;g__VXYK01;s__	0	0.523264	0	1.22795	0	0	0.395127	0.546551	0.139997	0	0.763007	0	0	0	0.314735	0.260742	0.152347	0.247191	0	0.536153	0.13024	0	0	0.190723
Co_339_k141_4763650_length_12039_cov_9.0000_8	CYP153	Co_737	d__Bacteria;p__Desulfobacterota_B;c__Binatia;o__UBA1149;f__SPBQ01;g__;s__	0	0.464215	0	0.683384	0.127254	0.451253	0.703143	0	0.124449	0.279711	0.406937	0.657565	0	0	0.139995	0.231684	0.49463	0.096593	0.208978	0.499497	0	0.231445	0.214431	0.254326
Co_287_k141_8465961_length_5722_cov_17.9878_5	CYP153	Co_457	d__Bacteria;p__Myxococcota_A;c__UBA9160;o__UBA9160;f__PR03;g__;s__	0.177494	0	0	0.430232	0.133711	0.338608	0.369004	0	0.130669	0	0.284856	0.276315	0.152775	0.148247	0.146947	0.486609	0.415588	0.506843	0.109762	0.16686	0	0.121539	0.449981	0.399932
Co_645_k141_14615886_length_16717_cov_61.5793_3	CYP153	Co_457	d__Bacteria;p__Myxococcota_A;c__UBA9160;o__UBA9160;f__PR03;g__;s__	0	0.483198	0	1.22795	0.573653	2.12361	0.44096	0	0	0.945104	0.763007	0.592546	0	0.477369	0.786838	0.391113	0.242741	1.26569	0.235359	0.785873	0	0.651347	0	1.22689
Co_421_k141_11122302_length_3006_cov_21.0000_3	CYP153	Co_922	d__Bacteria;p__Myxococcota_A;c__UBA9160;o__UBA9160;f__SMWR01;g__JABSQX01;s__	0	0.086581	0	0.152422	0.28476	0.288368	0.523132	0.3618	0	0.625555	0.454557	0.147074	0	0.157964	0.468779	1.03555	0.221128	0.215525	0.233674	0.177457	0.129288	1.13449	0	0.784844
Co_421_k141_4021431_length_55802_cov_107.2942_14	CYP153	Co_911	d__Bacteria;p__Myxococcota_A;c__UBA9160;o__UBA9160;f__UBA4427;g__JAFDDH01;s__	0	0	0.116216	0.749036	0.575701	0.354112	1.28524	0	0	0.460911	0	0.144484	0	0	1.68912	0.763084	0.217255	0.529534	0.803471	1.04628	0	0.635373	0.235021	0.279114
Co_521_k141_3507827_length_2614_cov_34.3118_1	CYP153	Co_127	d__Bacteria;p__Myxococcota_A;c__UBA9160;o__UBA9160;f__UBA6930;g__;s__	0.168053	0.999355	0.526947	1.22244	1.89659	1.66541	1.6304	0.644167	1.11298	0.55586	0.53916	1.20866	1.01254	0.420321	1.6694	1.72663	2.35918	1.15188	0.934416	1.42158	1.03165	1.0349	0.426195	1.01089
Co_815_k141_723317_length_29450_cov_27.1832_20	AlkB	Co_132	d__Bacteria;p__Pseudomonadota;c__Alphaproteobacteria;o__Acetobacterales;f__Acetobacteraceae;g__SHWF01;s__	0	0.645673	0	1.45834	0.455002	0.61417	0.417282	0	0	0.832653	0.322478	0.156621	0	0	0.166207	0.826661	0.470786	0.343766	0.497642	1.69901	0.275702	0.688436	0.127099	0.860246
Co_421_k141_28367246_length_52804_cov_147.7525_16	LadA_alpha	Co_132	d__Bacteria;p__Pseudomonadota;c__Alphaproteobacteria;o__Acetobacterales;f__Acetobacteraceae;g__SHWF01;s__	0	0.229152	0	0.809919	0.251272	0.127297	0.578662	0	0	1.10469	0.26789	0.259695	0	0	0	0.45754	0.09768	0.190788	0.103167	0.784836	0	0.585963	0.423561	0.775605
Co_272_k141_1312637_length_45805_cov_52.7837_28	CYP153	Co_287	d__Bacteria;p__Pseudomonadota;c__Alphaproteobacteria;o__M2410;f__M2410;g__;s__	0.171816	0.80972	0.538656	1.24965	1.0205	0.629565	0.119065	0.49397	0.126456	1.27919	0.964835	0.37692	0.147887	0.68884	0.162262	0.134064	0.402117	0.6171	0.586201	1.05272	1.80154	0.940788	0.355791	1.14922
Co_645_k141_12625156_length_37466_cov_287.9797_16	CYP153	Co_287	d__Bacteria;p__Pseudomonadota;c__Alphaproteobacteria;o__M2410;f__M2410;g__;s__	0.370923	0.704866	0.116216	1.19846	0.153138	0.849869	0.642622	0.177768	0	0.460911	1.04216	0.604993	0	0.155139	0.767782	0.890265	0.565282	0.770206	0.459126	0.348761	0.761808	0.381224	0.822572	1.30253
Co_645_k141_9785396_length_34876_cov_64.0000_18	CYP153	Co_287	d__Bacteria;p__Pseudomonadota;c__Alphaproteobacteria;o__M2410;f__M2410;g__;s__	0	1.21952	0	1.67175	0.802264	1.01582	0.738007	0.510336	0	0.881492	0.284856	0.55263	0	0.148247	0.881683	0.121652	1.15803	1.01369	1.09762	0.667442	0.606544	1.28821	0.822882	1.3395
Co_457_k141_4137507_length_1639_cov_101.0000_2	CYP153	Co_939	d__Bacteria;p__Pseudomonadota;c__Alphaproteobacteria;o__Sphingomonadales;f__Sphingomonadaceae;g__Erythrobacter;s__	0.899359	1.73078	0.563708	3.63299	3.49793	2.47127	4.36273	2.24116	1.32434	2.08488	3.32011	3.50111	1.3934	1.20241	4.76542	2.34273	1.68493	1.74629	4.88814	3.38209	2.45991	2.20446	2.27984	2.34551
Co_939_k141_21986667_length_1924_cov_38.7628_2	CYP153	Co_939	d__Bacteria;p__Pseudomonadota;c__Alphaproteobacteria;o__Sphingomonadales;f__Sphingomonadaceae;g__Erythrobacter;s__	0	0.261632	0	0.306987	0.286826	0	0.395127	0	0	0.315035	0.763007	0.313793	0	0.159123	0.157368	0.391113	0	0.434092	0.249125	0.536153	0	0.1526	0.120401	1.15955
Co_127_k141_33207303_length_16944_cov_8.0000_15	LadA_alpha	Co_939	d__Bacteria;p__Pseudomonadota;c__Alphaproteobacteria;o__Sphingomonadales;f__Sphingomonadaceae;g__Erythrobacter;s__	0	0.227703	0	0.536628	0.124842	0.063248	0.115017	0	0	0	0.13311	0.387092	0	0	0.137394	0	0.097068	0.189612	0.205038	0.329491	0.113161	0.239786	0.10524	0.582346
Co_132_k141_26359871_length_2842_cov_11.0000_1	LadA_alpha	Co_939	d__Bacteria;p__Pseudomonadota;c__Alphaproteobacteria;o__Sphingomonadales;f__Sphingomonadaceae;g__Erythrobacter;s__	0.527255	0	0.11018	0	0.132367	0.603397	0	1.51594	1.035	0	0	0.136775	1.2102	0	0.145502	0.120444	0	0	0	0	0	0.120329	0.668388	0
Co_132_k141_30019417_length_5016_cov_15.0000_1	CYP153	Co_248	d__Bacteria;p__Pseudomonadota;c__Gammaproteobacteria;o__Acidiferrobacterales;f__SPGG2;g__SZUA-472;s__SZUA-472 sp003251795	0.182314	0.167132	0.11426	0	0.13743	0.41758	0	1.2997	0.536987	0.30196	0	0.141983	0.941546	0.304828	0.452836	0	0.213516	0.104114	0	0	0.49892	0.374661	0.115529	0
Co_559_k141_26030089_length_19569_cov_52.0000_4	CYP153	Co_614	d__Bacteria;p__Pseudomonadota;c__Gammaproteobacteria;o__Burkholderiales;f__Burkholderiaceae_A;g__G020348765;s__G020348765 sp020348765	0.9178	0	1.10843	0	0.138392	0	0	0	0.811033	0	0	0	0.789986	0	0.303958	0.377582	0	0	0	0	0	0.251506	1.61589	0
Co_287_k141_18233379_length_6455_cov_13.9918_3	CYP153	Co_421	d__Bacteria;p__Pseudomonadota;c__Gammaproteobacteria;o__Ga0077536;f__Ga0077536;g__;s__	0	0	0	0.603369	0.422574	0.499274	0.517673	0	0	0.309452	0.749621	0.873054	0	0.312514	0.154626	1.02461	1.08452	0.639848	0.115595	1.05359	0	0.511885	0	0.197168
Co_645_k141_2482074_length_18722_cov_164.9154_17	CYP153	Co_421	d__Bacteria;p__Pseudomonadota;c__Gammaproteobacteria;o__Ga0077536;f__Ga0077536;g__;s__	0.172368	0.663913	0	0.97505	0.25952	0.947568	1.31392	0.660746	0	0.855579	0.734112	0	0	0.287646	0.856171	0.59049	0.504281	0.787584	0.975707	0.972139	0.588388	0.589905	0.820782	0.777781
Co_421_k141_12746934_length_16744_cov_118.1464_11	LadA_alpha	Co_421	d__Bacteria;p__Pseudomonadota;c__Gammaproteobacteria;o__Ga0077536;f__Ga0077536;g__;s__	0	0	0.101908	0.393997	0.488567	0.309428	0.900648	0.155671	0	0.402791	1.04216	0.126251	0	0	0	0.667424	0.284962	0.27841	0.200625	0.610716	0	0.777797	0.61815	1.05844
Co_421_k141_7991117_length_14384_cov_17.9020_12	LadA_alpha	Co_421	d__Bacteria;p__Pseudomonadota;c__Gammaproteobacteria;o__Ga0077536;f__Ga0077536;g__;s__	0	0	0	0.664658	0	0.250627	1.02564	0	0	1.00806	0.65939	0.136756	0	0	0.68065	0.112615	0.192331	0.469686	0.406247	0.618222	0.112086	1.01243	0.104279	0.537244
Co_421_k141_9681297_length_9083_cov_81.0000_4	LadA_alpha	Co_421	d__Bacteria;p__Pseudomonadota;c__Gammaproteobacteria;o__Ga0077536;f__Ga0077536;g__;s__	0	0	0	0.787994	0.244284	0	1.10511	0	0	0.805583	0.390809	0.505003	0	0	0.26896	0.333712	0.189975	0.27841	0.601876	0.458037	0	1.22225	0.20605	1.05844
Co_645_k141_20530009_length_53324_cov_62.5921_52	LadA_alpha	Co_421	d__Bacteria;p__Pseudomonadota;c__Gammaproteobacteria;o__Ga0077536;f__Ga0077536;g__;s__	0.168053	0.538114	0	0.407479	0.252879	1.02486	0.557169	0	0	0.700487	0.26958	0.392025	0	0.140107	0.556468	0.92087	0.829997	0.411323	1.09299	0.88211	0.644655	0.13031	0.532744	0.421205
Co_421_k141_24563328_length_8225_cov_14.0000_6	TmoA_BmoA	Co_421	d__Bacteria;p__Pseudomonadota;c__Gammaproteobacteria;o__Ga0077536;f__Ga0077536;g__;s__	0	0.06518	0	0.9254	0.428924	0.217429	0.792719	0	0	0.117941	0.687322	0.110891	0	0	0.355032	0.5867	0.166964	0.169631	0.440604	0.268662	0	0.829603	0.272242	0.286413
Co_421_k141_24563328_length_8225_cov_14.0000_8	TmoE	Co_421	d__Bacteria;p__Pseudomonadota;c__Gammaproteobacteria;o__Ga0077536;f__Ga0077536;g__;s__	0	0	0	1.53234	0.414727	0.41909	0.376776	0	0	2.27197	0.657355	0.213754	0	0	0.225255	0.937364	0.160269	0	0.169707	0.768133	0	0.844649	0	1.54347
Co_457_k141_24204183_length_4742_cov_118.2747_2	CYP153	Co_925	d__Bacteria;p__Pseudomonadota;c__Gammaproteobacteria;o__Pseudomonadales;f__Halieaceae;g__;s__	0.181085	0.829882	0	2.04811	1.36481	1.64024	3.13726	0.347124	0.400002	0.599772	1.78456	1.34287	0.779331	1.66485	1.24695	1.44638	1.27234	0.930725	2.12844	2.21324	1.18005	1.24033	0.876479	1.25052
Co_771_k141_11905090_length_63296_cov_59.6573_51	AlkB	Co_771	d__Bacteria;p__Pseudomonadota;c__Gammaproteobacteria;o__Pseudomonadales;f__Halieaceae;g__GCA-2748505;s__	0	0.184478	0	1.29631	0.606669	0.230314	0.556376	0.192425	0	1.99837	0.806195	0.156621	0	0	0.997245	1.04476	0.235393	0.229177	0.995284	0.755114	0.689255	1.65225	0.127099	0.403015
Co_645_k141_20530009_length_53324_cov_62.5921_56	CYP153	Co_771	d__Bacteria;p__Pseudomonadota;c__Gammaproteobacteria;o__Pseudomonadales;f__Halieaceae;g__GCA-2748505;s__	0.172368	0.394477	0	0.417879	0.778561	0.723021	0.786099	0	0	0.855579	0.847333	0.268185	0.148362	0.143823	0.428085	1.06288	0.705994	1.08293	0.745753	0.648093	0.353033	0.353943	0.655601	0.34568
Co_777_k141_794848_length_76417_cov_109.7151_52	CYP153	Co_771	d__Bacteria;p__Pseudomonadota;c__Gammaproteobacteria;o__Pseudomonadales;f__Halieaceae;g__GCA-2748505;s__	0	0.862701	0	1.21513	0.993083	0.790179	0	0	0	1.86997	0.754918	0.439646	0.16187	0.786955	0.467134	0.257969	1.54239	0.93207	0.49134	1.76833	0.386451	1.03105	0.476579	0.754814
Co_777_k141_1876007_length_47977_cov_65.7251_31	CYP153	Co_771	d__Bacteria;p__Pseudomonadota;c__Gammaproteobacteria;o__Pseudomonadales;f__Halieaceae;g__GCA-2748505;s__	0	0.479681	0	0.705467	0.78892	0.638166	0.638856	0.16734	0	0.914698	0.700466	0.48211	0.150292	0.804831	1.79168	0.837562	0.438258	0.19945	0.971514	0.164138	0.377425	0.894435	1.21746	0.700419
Co_777_k141_4929107_length_40442_cov_110.4376_2	CYP153	Co_771	d__Bacteria;p__Pseudomonadota;c__Gammaproteobacteria;o__Pseudomonadales;f__Halieaceae;g__GCA-2748505;s__	0	0.519301	0.218937	0.634792	0.153415	0.632642	0.605007	0.16734	0	0.577937	0.42028	0	0	0.728781	0.144554	0.119652	0.127359	1.07862	1.18741	1.02555	0.715586	1.07583	0.294693	0.35021
Co_777_k141_4929107_length_40442_cov_110.4376_23	CYP153	Co_771	d__Bacteria;p__Pseudomonadota;c__Gammaproteobacteria;o__Pseudomonadales;f__Halieaceae;g__GCA-2748505;s__	0	0.463571	0	0.444843	1.00931	1.05123	1.27206	0.349285	0	1.0068	0.294679	0.736735	0	0.803566	0.552799	0.629304	1.40545	0.209648	0.471786	0.345171	0.251231	0.605655	0.116314	0.460383
Co_777_k141_23258725_length_30033_cov_251.9443_26	CYP153	Co_771	d__Bacteria;p__Pseudomonadota;c__Gammaproteobacteria;o__Pseudomonadales;f__Halieaceae;g__GCA-2748505;s__	0.181085	0.598053	0	1.31664	0.409442	0.41471	0.501961	0.173562	0	1.49943	0.660525	0.141007	0.467598	0.679524	1.1994	0.129368	0.742197	0.206828	0.560115	0.510747	0.743141	0.546387	0.229511	0.272475
Co_287_k141_3338828_length_11314_cov_17.0000_6	CYP153	Co_339	d__Bacteria;p__Pseudomonadota;c__Gammaproteobacteria;o__Pseudomonadales;f__HTCC2089;g__;s__	0	0	0.111998	0.288718	0.269243	0.409085	0.37146	0.171247	0	0.591644	0.143384	0	0.307584	0.298534	0	0.695237	0.209196	0.204083	0.331516	0.167975	0	0.122359	0.90591	0.537642
Co_645_k141_1587848_length_24343_cov_55.0707_10	CYP153	Co_339	d__Bacteria;p__Pseudomonadota;c__Gammaproteobacteria;o__Pseudomonadales;f__HTCC2089;g__;s__	0.37877	0.695159	0	1.07069	1.00026	0.44958	1.31244	0.363079	0.139499	0.674743	0.936361	0.738018	0	0.475624	0.94087	1.11012	1.14114	1.73026	0.242201	0.178085	0	0.519213	0.359937	0.294469
Co_645_k141_28529384_length_23173_cov_82.6617_10	CYP153	Co_339	d__Bacteria;p__Pseudomonadota;c__Gammaproteobacteria;o__Pseudomonadales;f__HTCC2089;g__;s__	0.168053	1.21327	0	1.35826	0.758637	0.576487	0.645485	0	0	0.27793	0.67395	0.26135	0	0	0.278234	0.460435	0.98299	0.959897	0.361691	0.789765	0.229255	1.34131	0.391287	0.63521
Co_645_k141_28529384_length_23173_cov_82.6617_17	CYP153	Co_339	d__Bacteria;p__Pseudomonadota;c__Gammaproteobacteria;o__Pseudomonadales;f__HTCC2089;g__;s__	0.184823	0.338987	0	0.895769	1.39368	0.423443	0.961569	0.35431	0	0.612392	0.828966	0.719884	0	0	1.07113	1.21033	1.15801	0.527717	0.686275	0.347556	0	0	0.234217	0.649007
Co_614_k141_8369971_length_1572_cov_7.0000_2	MAH_beta	Co_339	d__Bacteria;p__Pseudomonadota;c__Gammaproteobacteria;o__Pseudomonadales;f__HTCC2089;g__;s__	0	0	0	0	0	1.06002	0	0	0	0	0	1.45282	0	0	0.742774	0	0	1.00913	0.579067	0	0.672147	0	0	0
Co_771_k141_11662532_length_3084_cov_81.0000_3	AlkB	Co_777	d__Bacteria;p__Pseudomonadota;c__Gammaproteobacteria;o__Pseudomonadales;f__HTCC2089;g__SZUA-309;s__	0.805844	1.11114	0.126152	1.78906	1.21801	1.92664	2.79232	1.93149	0	1.50451	2.75145	2.35832	1.21385	0.507134	1.83516	0.691503	0.945159	1.72526	2.74751	2.84235	0.968732	2.07318	0.637862	0.505675
Co_777_k141_5726383_length_24960_cov_94.9320_16	CYP153	Co_777	d__Bacteria;p__Pseudomonadota;c__Gammaproteobacteria;o__Pseudomonadales;f__HTCC2089;g__SZUA-309;s__	0	0.614988	0.316168	1.22244	0.270622	0.448378	0.232914	0	0	1.38965	1.61748	0.5227	0.144648	0.501963	1.11294	1.03598	0.393196	1.34386	1.34971	0.473859	1.00366	0.91991	0	0.421205
Co_777_k141_272681_length_21195_cov_22.2106_16	CYP153	Co_777	d__Bacteria;p__Pseudomonadota;c__Gammaproteobacteria;o__Pseudomonadales;f__HTCC2089;g__SZUA-309;s__	0	0.496213	0	0.455377	0.272022	0.413289	0.500274	0.345955	0	1.04601	0.434526	0	0	0.150824	0.448262	0.371162	0.547781	0.618404	1.22804	0.678699	0.617124	0.741661	0.228745	0.378504
Co_777_k141_13910457_length_20495_cov_23.0949_4	CYP153	Co_777	d__Bacteria;p__Pseudomonadota;c__Gammaproteobacteria;o__Pseudomonadales;f__HTCC2089;g__SZUA-309;s__	0	0.393185	0.107731	1.1108	0.73093	0.78618	1.07159	0.329313	0	1.04956	0.137834	0.267311	0	0.71674	0.853427	0.869655	0.502647	0.392535	1.80522	1.61503	0.789601	1.20394	0.108919	0.430708
Co_777_k141_13910457_length_20495_cov_23.0949_20	CYP153	Co_777	d__Bacteria;p__Pseudomonadota;c__Gammaproteobacteria;o__Pseudomonadales;f__HTCC2089;g__SZUA-309;s__	0	0.413415	0	0.76478	0.505539	0.361757	0.87855	0.544618	0.139499	0.627804	0.304117	0.295207	0	0.317083	0.627247	0.519622	1.73991	0.432566	0.820797	0.35617	0.389286	1.55764	0.839853	0.551782
Co_777_k141_18168650_length_16999_cov_103.0000_9	CYP153	Co_777	d__Bacteria;p__Pseudomonadota;c__Gammaproteobacteria;o__Pseudomonadales;f__HTCC2089;g__SZUA-309;s__	0	0.428271	0	1.15416	0.704289	0.531221	0.388255	0.179008	0	0.533181	0.449772	0.972256	0	0.625028	0.346901	0	0.656363	0.106641	1.21562	0.508388	0.516913	0.679252	0.298033	0.394784
Co_777_k141_9982189_length_14084_cov_111.8465_6	CYP153	Co_777	d__Bacteria;p__Pseudomonadota;c__Gammaproteobacteria;o__Pseudomonadales;f__HTCC2089;g__SZUA-309;s__	0.184823	0.25424	0	0.59718	0.139368	0.494017	0.384246	0	0.13611	0	0.741812	1.15181	0.159085	0.154587	0.306054	0.633688	0.116435	0.422174	0.343138	0.347556	0.63257	0.379893	0.234217	0.278146
Co_777_k141_2265626_length_11909_cov_122.0899_5	CYP153	Co_777	d__Bacteria;p__Pseudomonadota;c__Gammaproteobacteria;o__Pseudomonadales;f__HTCC2089;g__SZUA-309;s__	0.172368	0.473373	0.108074	0.835757	1.37944	0.854479	0.836133	0.165186	0	0.998175	0.13828	0.268185	0	0.287646	0.713475	0.118098	0.80685	0.590688	0.223527	1.13416	0.117678	0.471924	0.546334	0.604941
Co_777_k141_10632253_length_11602_cov_63.9560_6	CYP153	Co_777	d__Bacteria;p__Pseudomonadota;c__Gammaproteobacteria;o__Pseudomonadales;f__HTCC2089;g__SZUA-309;s__	0	0.225832	0	0.140187	1.04494	0.992426	0.480878	0.332512	0	1.43534	0.278361	0.80985	0	0.289567	0.718093	0.594349	0.765467	0.495412	0.750655	0.652295	0.152701	0.685738	0.219936	0.260948
Co_911_k141_21121444_length_3520_cov_17.0000_2	CYP153	Co_777	d__Bacteria;p__Pseudomonadota;c__Gammaproteobacteria;o__Pseudomonadales;f__HTCC2089;g__SZUA-309;s__	1.79872	0.659345	2.02935	0.726599	0.839502	0.961048	1.99439	1.20678	1.26449	1.04244	1.29917	1.22278	1.49479	1.05211	1.48919	0.986411	0.651403	0.616338	0.341033	0.676417	1.10696	0.259348	0.911937	0.45106
Co_922_k141_5637262_length_9090_cov_20.4215_2	CYP153	Co_777	d__Bacteria;p__Pseudomonadota;c__Gammaproteobacteria;o__Pseudomonadales;f__HTCC2089;g__SZUA-309;s__	0.179872	0.329672	0.112742	0.14532	0.677723	0.343232	0	0	0.132434	0.89352	0.577411	0.140044	0.309644	0.300603	0.744597	0.663429	0	0.308169	0.333777	0.169104	0	0.492761	0	0.180424
Co_925_k141_15578124_length_8319_cov_9.0048_2	CYP153	Co_777	d__Bacteria;p__Pseudomonadota;c__Gammaproteobacteria;o__Pseudomonadales;f__HTCC2089;g__SZUA-309;s__	0	0	0	0.143883	0	0.271802	0.246818	0	0	0.294823	0	0	0.153282	0	1.47435	0	0.215465	0	0.330397	0.837079	0.365179	0.731686	0.112866	0.763559
Co_939_k141_969088_length_7160_cov_156.0000_1	CYP153	Co_777	d__Bacteria;p__Pseudomonadota;c__Gammaproteobacteria;o__Pseudomonadales;f__HTCC2089;g__SZUA-309;s__	0	0.085961	0	0.30273	0	0.071579	0.25974	0	0	0.310553	0	0.146027	0	0	0	0.5749	0	0.42805	0	0.52864	0	0.513698	0.237464	0.18804
Co_939_k141_14300547_length_5383_cov_11.0000_5	CYP153	Co_777	d__Bacteria;p__Pseudomonadota;c__Gammaproteobacteria;o__Pseudomonadales;f__HTCC2089;g__SZUA-309;s__	0	0	0	0	0.128495	0.130182	0.241932	0	0	0.564851	0.958651	0	0	0.142407	0	0.701755	0.499409	0.292535	0.105503	0.160473	0	0.233682	0.216463	0.855899
Co_939_k141_9597608_length_2139_cov_20.0000_1	CYP153	Co_777	d__Bacteria;p__Pseudomonadota;c__Gammaproteobacteria;o__Pseudomonadales;f__HTCC2089;g__SZUA-309;s__	0	0.180319	0	0.634035	0	0.150104	0.680214	0	0.289288	0.162804	0.157669	0.765567	0	0	0.32511	0.20572	0	0.78458	0	0.923106	0	0.269242	0.621661	0.492627
Co_339_k141_195751_length_29659_cov_19.0000_16	MAH_beta	Co_777	d__Bacteria;p__Pseudomonadota;c__Gammaproteobacteria;o__Pseudomonadales;f__HTCC2089;g__SZUA-309;s__	0	0	0	0	0	0.383117	0	0	0	0	0.791313	0.789277	0	0	0	1.90935	0	0.547543	0	0.200068	0.731661	0	0	1.4935
Co_339_k141_12858138_length_36003_cov_78.0000_5	CYP153	Co_645	d__Bacteria;p__Pseudomonadota;c__Gammaproteobacteria;o__Pseudomonadales;f__HTCC2089;g__UBA4421;s__	0	0.169493	0	0.59718	0	0.352869	0.64041	0.177155	0	0	0.148362	0	0	0	0.306054	0.760426	0.324745	0.211087	0.571896	0.173778	0	0.321023	0	0
Co_645_k141_27762233_length_11997_cov_70.9814_8	CYP153	Co_645	d__Bacteria;p__Pseudomonadota;c__Gammaproteobacteria;o__Pseudomonadales;f__HTCC2089;g__UBA4421;s__	0.184823	0.423733	0	0.960005	0.278736	0.877457	0.768492	0	0	0.798139	0.445087	0.575907	0	0.46376	1.07119	0.277587	0.899066	0.476054	0.257194	0.695112	0.253028	0.506524	0	0.810888
Co_645_k141_986685_length_11615_cov_43.3352_3	CYP153	Co_645	d__Bacteria;p__Pseudomonadota;c__Gammaproteobacteria;o__Pseudomonadales;f__HTCC2089;g__UBA4421;s__	0	0.624999	0	1.24175	0.513979	1.10654	0.70985	0.327215	0.125645	1.1297	1.50645	0.531161	0	0	0.423996	0.584795	0.499409	1.26765	0	0.64189	0.46606	1.16841	0.649389	0.770309
Co_731_k141_14907183_length_19190_cov_128.5875_10	CYP153	Co_645	d__Bacteria;p__Pseudomonadota;c__Gammaproteobacteria;o__Pseudomonadales;f__HTCC2089;g__UBA4421;s__	0.346962	1.3501	0	0.700937	0.914324	0.463132	0.530646	0.498768	0.638454	2.07537	1.11344	0.134975	0	0.144783	0.430856	0.713219	1.2182	1.18899	0.428946	0.978443	0.82926	1.59097	0.219936	2.08758
Co_737_k141_14476514_length_11525_cov_99.9652_1	CYP153	Co_645	d__Bacteria;p__Pseudomonadota;c__Gammaproteobacteria;o__Pseudomonadales;f__HTCC2089;g__UBA4421;s__	0	0	0	0.427424	0.398436	0.134537	0.36658	0	0.259607	0.583733	0.784764	0.137233	0.151772	0	0.291961	0.120844	0.103206	0.201409	0.981253	0.497282	0	0.12073	0.447046	0.884213
Co_746_k141_23437999_length_22752_cov_58.0000_9	CYP153	Co_645	d__Bacteria;p__Pseudomonadota;c__Gammaproteobacteria;o__Pseudomonadales;f__HTCC2089;g__UBA4421;s__	0.558312	0.106971	0.349847	0.150323	0	0.213218	0	0	0.548246	0.15418	0.1494	0.144995	0.480562	0	0	0.127627	0.654056	0.106273	0	0.174987	0	0.765128	0.780427	0.441067
Co_746_k141_23437999_length_22752_cov_58.0000_10	CYP153	Co_645	d__Bacteria;p__Pseudomonadota;c__Gammaproteobacteria;o__Pseudomonadales;f__HTCC2089;g__UBA4421;s__	0.18356	0.315291	0.575173	0	0.415176	0.350409	0	0.175941	0	0	0.147339	0.142973	0.315994	0.61397	0.455937	0.251722	0.107498	1.04824	0	0	0.251231	0.125753	0.348941	1.197
Co_746_k141_8675797_length_18669_cov_14.0000_11	CYP153	Co_645	d__Bacteria;p__Pseudomonadota;c__Gammaproteobacteria;o__Pseudomonadales;f__HTCC2089;g__UBA4421;s__	0.184823	0.088603	0.258331	0	0.418104	0	0	0	0.408331	0.153098	0.148362	0.143977	0.318169	0.154587	0	0.506951	0	0.542848	0	0	0.197799	0	0.585544	0.317063
Co_746_k141_33242174_length_15268_cov_12.0050_11	CYP153	Co_645	d__Bacteria;p__Pseudomonadota;c__Gammaproteobacteria;o__Pseudomonadales;f__HTCC2089;g__UBA4421;s__	0.343633	0.393185	0.646387	0	0.388007	0.327575	0.238131	0.164657	0.252911	0.327057	0.137834	0	0.443662	0.143348	0.142238	0.353148	0	0.294402	0	0	0.673112	0.470394	0.483973	0.086142
Co_746_k141_32441303_length_11794_cov_11.0000_8	CYP153	Co_645	d__Bacteria;p__Pseudomonadota;c__Gammaproteobacteria;o__Pseudomonadales;f__HTCC2089;g__UBA4421;s__	0.343633	0.235911	0.538656	0.2777	0.129336	0	0.119065	0.329313	1.1381	0.142132	0.275667	0	0.295775	0.286696	0.142238	0.353148	0.100529	0.643579	0.106189	0	0	0.117599	0.789295	0.280668
Co_771_k141_23317333_length_114196_cov_52.6205_69	CYP153	Co_645	d__Bacteria;p__Pseudomonadota;c__Gammaproteobacteria;o__Pseudomonadales;f__HTCC2089;g__UBA4421;s__	0	0	0.118241	1.06695	0.56952	0.072092	0.261566	0.1809	0	0.781944	0.909114	0	0	0	0.625038	0.258887	0.183933	0.215525	0.625112	0.354913	0	1.03472	0.11956	0.810963
Co_771_k141_5936499_length_33075_cov_85.2962_2	CYP153	Co_645	d__Bacteria;p__Pseudomonadota;c__Gammaproteobacteria;o__Pseudomonadales;f__HTCC2089;g__UBA4421;s__	0	0	0	0.566203	0.659628	0.133643	0.485584	0	0	0.72482	0.421662	0.272642	0	0	0.725132	0.600233	0.410093	0.100049	0.541522	0	0.239335	0.599658	0.333111	0.351361
Co_777_k141_5543088_length_35212_cov_128.6537_12	LadA_alpha	Co_645	d__Bacteria;p__Pseudomonadota;c__Gammaproteobacteria;o__Pseudomonadales;f__HTCC2089;g__UBA4421;s__	0	0.312499	0	1.32376	0.42295	0.646752	0.118308	0.327215	0.125645	2.40062	0	0.929531	0	0.458716	0.141332	0.571827	0.527187	0.097512	0.853523	0.320945	0.348143	0.987359	0	0.367352
Co_339_k141_18504724_length_11281_cov_13.1688_6	CYP153	Co_746	d__Bacteria;p__Pseudomonadota;c__Gammaproteobacteria;o__Pseudomonadales;f__HTCC2089;g__UBA7803;s__	0	0.510282	0	0.149807	0	0.566579	0.771146	0.177768	0	0.556916	0.446638	0.144484	0	0	0.307113	0.418677	0.147707	0.211814	0.147293	0.697522	0.253936	0.508299	0	0.46519
Co_771_k141_33172994_length_32514_cov_44.0016_6	CYP153	Co_746	d__Bacteria;p__Pseudomonadota;c__Gammaproteobacteria;o__Pseudomonadales;f__HTCC2089;g__UBA7803;s__	0	0.158835	0	0.560749	0.261235	0.132323	0.70285	0	0	2.36795	0.556722	0	0	0	0.861712	0.713219	0.101516	0.198165	0.336458	0.978443	0	1.48751	0.879745	0.34793
Co_771_k141_16788463_length_11042_cov_21.0035_8	CYP153	Co_746	d__Bacteria;p__Pseudomonadota;c__Gammaproteobacteria;o__Pseudomonadales;f__HTCC2089;g__UBA7803;s__	0	0	0	0.654916	0	0.074221	0.538267	0	0	1.63185	0.428134	0.151418	0	0.162704	0.606763	1.02087	0	0.221741	1.68396	0.730442	0.532724	2.4903	0.37662	0.631873
Co_771_k141_27584851_length_4661_cov_22.0593_5	CYP153	Co_746	d__Bacteria;p__Pseudomonadota;c__Gammaproteobacteria;o__Pseudomonadales;f__HTCC2089;g__UBA7803;s__	0	0	0	0.751615	0	0.213218	0.12897	0	0	1.23344	0.5976	0.144995	0	0.155696	0.462269	0.510508	0.109009	0.106273	0.921495	0.699949	0	0.382564	0.707488	0.933631
Co_777_k141_1878272_length_85633_cov_95.3638_69	CYP153	Co_746	d__Bacteria;p__Pseudomonadota;c__Gammaproteobacteria;o__Pseudomonadales;f__HTCC2089;g__UBA7803;s__	0	0.35675	0.114646	0.295558	0.68045	0.680316	0.88741	0.17534	0	1.21203	0.880998	0.712382	0	0.458854	0.757302	1.3797	0.712066	1.04468	0.679133	0.859977	0.500685	0.839261	0.463681	0.409804
Co_559_k141_114500_length_10703_cov_98.0000_11	AlkB	Co_559	d__Bacteria;p__Pseudomonadota;c__Gammaproteobacteria;o__Pseudomonadales;f__UBA5518;g__;s__	4.7636	3.82987	3.97772	2.72432	5.09801	3.9469	3.71389	2.664	3.0715	6.7505	3.82642	4.02603	4.2711	2.82965	2.30105	5.44916	3.49115	5.66609	4.67413	3.92021	3.40646	5.44547	4.14812	5.08098
Co_645_k141_16059348_length_13805_cov_102.0000_6	CYP153	Co_559	d__Bacteria;p__Pseudomonadota;c__Gammaproteobacteria;o__Pseudomonadales;f__UBA5518;g__;s__	0.185462	0.595329	0	0.749036	0.279722	1.55809	0.771146	0.355537	0	0.51248	1.12119	0.475476	0.478902	0.465418	0.363968	0.127181	0.977648	0.423627	1.2992	0.386513	0.253936	1.22494	0.235021	0.775174
Co_239_k141_27269972_length_42341_cov_49.0000_15	AlkB	Co_239	d__Bacteria;p__Pseudomonadota;c__Gammaproteobacteria;o__Woeseiales;f__Woeseiaceae;g__JAACFB01;s__	0.19141	1.33938	0.119912	1.08206	0.433384	0.731409	0.530592	0	1.26903	0.317325	0.54833	0.298429	1.56609	0.641196	0.633966	1.96968	0.240906	0.655766	0.355604	0	1.63474	0.787272	0.970021	1.34466
Co_792_k141_1206439_length_54056_cov_31.7375_6	AlkB	Co_815	d__Bacteria;p__Pseudomonadota;c__Gammaproteobacteria;o__Woeseiales;f__Woeseiaceae;g__SZUA-117;s__	0.189385	0.695159	0.118654	0.611824	0.375717	0.144703	0.899543	0	0	1.30242	0.760291	0.590414	0	0.475624	0.470435	1.42896	0.665756	0.973273	0.117257	0.534255	0	1.09584	0.359937	1.48237
Co_27_k141_32331084_length_12634_cov_9.0000_4	AlkB	Co_27	d__Bacteria;p__Pseudomonadota;c__Gammaproteobacteria;o__Woeseiales;f__Woeseiaceae;g__UBA1844;s__	0	0.271499	0	0.520743	0.148812	0.075333	0.136542	0	0	0.326827	1.10777	0.307374	0	0	0.163153	0.405649	0	0.112493	0.366249	1.48241	0.270434	0	0	0.09889
Co_40_k141_9472249_length_49794_cov_18.0082_39	AlkB	Co_40	d__Bacteria;p__Pseudomonadota;c__Gammaproteobacteria;o__Woeseiales;f__Woeseiaceae;g__UBA1847;s__	0.395505	0.090842	0.743102	0	0.743707	0.529315	0.137045	1.1375	0.693815	0	0.476524	0.771325	0.510645	1.49232	0	0.170276	0.115937	0	0.122541	0.185987	0	0.271255	0.810824	0
Co_105_k141_2729367_length_18242_cov_11.0000_19	AlkB	Co_105	d__Bacteria;p__Pseudomonadota;c__Gammaproteobacteria;o__Xanthomonadales;f__SZUA-36;g__;s__	0	0.570793	0	0	0.152252	0	0.458633	0.193149	0.148477	0.167168	1.13295	0.628886	0.173408	0	0.333664	0	0.354435	0.115017	0.124887	0.947449	0	0	0	0
Co_688_k141_16498920_length_72214_cov_62.4171_59	AlkB	Co_688	d__Bacteria;p__Pseudomonadota;c__Gammaproteobacteria;o__Xanthomonadales;f__SZUA-36;g__JABDPF01;s__	0.2178	0.960822	0.475584	1.23014	2.6442	0.834633	1.66037	0.208863	0.481918	2.53446	1.44057	1.53247	1.61376	0	0.541182	1.54244	0.952621	2.61064	0.430959	1.84437	1.01395	2.54344	1.5448	3.28893
Co_752_k141_1621712_length_7789_cov_167.3772_5	AlkB	Co_752	d__Bacteria;p__Pseudomonadota;c__Gammaproteobacteria;o__Xanthomonadales;f__SZUA-36;g__JABDPF01;s__	0.916602	2.38197	0.264084	1.36202	1.5963	3.23123	2.61235	1.82052	0.466629	2.10264	4.76798	3.29604	0.726327	1.71106	1.57242	1.88384	2.40878	1.77116	1.57079	1.78615	2.18114	1.30351	2.10083	0.423782
Co_777_k141_31999922_length_10495_cov_49.0000_8	AlkB	Co_792	d__Bacteria;p__Pseudomonadota;c__Gammaproteobacteria;o__Xanthomonadales;f__SZUA-36;g__JABDPF01;s__	0.203754	0.187359	0	0.16448	0.308063	0.233886	0.141205	0	0	0.845555	0	0.318101	0	0	0	0	0.119511	0.930579	0.758025	0.383311	0	0.41943	0.258027	0.511481
Co_521_k141_10827178_length_23214_cov_49.6082_5	AlkB	Co_521	d__Bacteria;p__Pseudomonadota;c__Gammaproteobacteria;o__XN24;f__XN24;g__;s__	0.402922	0.833355	0.504609	1.9517	1.21801	2.10195	3.008	1.11522	0.44543	2.34036	2.13263	2.35832	0.53368	0.845223	1.40444	0.995295	1.53588	1.51751	1.44749	1.32643	1.31505	1.79675	1.27572	0.951762
Co_645_k141_7178746_length_14213_cov_129.9969_10	CYP153	Co_521	d__Bacteria;p__Pseudomonadota;c__Gammaproteobacteria;o__XN24;f__XN24;g__;s__	0	0.961892	0	0.436728	0.524203	0.577947	0.759769	0.667185	0.128108	1.15206	0.558541	0.270841	0.149805	0.145268	0.576339	0.715557	0.30555	0.813131	0.43036	0.654417	0.237727	0.595718	0.110322	0.785399
Co_230_k141_12339441_length_15966_cov_251.4561_6	AlkB	Co_230	d__Bacteria;p__Pseudomonadota;c__Gammaproteobacteria;o__XN24;f__XN24;g__JAHEFR01;s__JAHEFR01 sp020341735	0.203754	0.511234	0	0.822399	1.79038	0.077962	1.12964	0.390707	0	1.86022	0.32742	0.636202	0.175381	0.171044	1.51862	1.25906	0.593066	1.65154	1.13704	0.383311	0.840201	0.97867	0.516053	1.63674

## Sheet: Supplementary Table 10
Supplementary Table 10. The information of co-occurrence network of the 278 MAGs from Zhenhai Bay sediments.
Node	No. module
Co_25	2
Co_533	3
Co_535	4
Co_524	2
Co_452	4
Z4-D_9	5
Co_327	5
Z3-X_3	3
Z14-X_10	5
Co_177	3
Co_647	1
Co_291	1
Co_130	2
Co_438	2
Co_125	3
Co_158	4
Co_175	1
Co_278	3
Co_424	3
Co_381	5
Co_135	3
Co_892	5
Co_783	3
Co_680	3
Co_748	1
Co_324	3
Co_423	1
Co_372	1
Co_190	3
Co_946	1
Z5-X_2	3
Co_498	2
Co_441	1
Co_781	1
Co_739	1
Co_809	3
Co_875	3
Co_265	3
Co_49	1
Co_221	5
Co_272	3
Co_817	3
Co_731	4
Co_70	1
Z6-D_4	4
Co_744	4
Co_68	3
Co_905	3
Co_891	4
Co_21	4
Co_454	3
Co_877	3
Co_741	4
Co_585	1
Co_633	1
Co_186	3
Co_396	3
Co_58	1
Co_88	4
Co_357	4
Co_146	1
Z5-X_1	3
Co_344	4
Co_825	4
Co_138	4
Co_430	2
Z1-D_7	4
Co_255	4
Co_947	2
Co_338	4
Co_779	4
Co_717	2
Z2-D_3	1
Co_693	3
Co_439	5
Co_835	4
Co_402	4
Co_761	4
Z5-X_11	3
Co_547	4
Co_719	4
Co_740	1
Co_422	2
Co_86	1
Co_768	4
Co_241	4
Co_322	5
Co_811	5
Co_444	1
Co_515	2
Co_458	4
Co_706	4
Z10-D_6	3
Z1-D_4	4
Co_879	4
Co_37	1
Co_366	4
Co_129	4
Z7-D_5	3
Co_644	1
Z4-D_10	2
Co_782	1
Z1-D_6	5
Z14-X_4	3
Z4-D_6	4
Co_823	3
Co_845	1
Co_737	4
Co_612	1
Co_509	4
Co_189	1
Co_941	1
Co_229	1
Co_597	3
Co_555	1
Co_763	5
Co_492	1
Co_46	4
Co_478	4
Co_520	5
Co_358	2
Co_15	4
Co_801	1
Co_510	1
Co_548	1
Co_903	4
Co_298	3
Co_873	3
Co_639	5
Co_395	3
Co_912	5
Co_477	3
Co_365	3
Co_392	3
Co_790	4
Co_89	2
Co_153	2
Co_750	3
Co_839	5
Co_660	4
Co_479	4
Co_463	4
Co_111	1
Co_600	3
Co_659	1
Co_286	1
Co_785	3
Co_753	1
Co_710	4
Co_836	1
Co_952	3
Co_516	2
Co_457	1
Co_76	2
Co_299	5
Co_922	4
Co_17	3
Co_911	1
Co_127	3
Co_588	5
Z4-D_2	5
Z3-D_4	1
Z1-D_1	1
Co_289	4
Co_253	4
Co_959	2
Z6-X_5	5
Co_589	4
Co_437	2
Co_4	4
Z4-D_11	2
Co_534	5
Co_345	2
Co_113	4
Co_413	2
Co_668	2
Co_550	1
Co_627	3
Co_681	4
Co_95	4
Co_661	3
Co_755	1
Co_642	3
Co_132	1
Co_802	3
Co_666	1
Co_921	1
Co_943	2
Z10-D_4	3
Co_287	4
Co_900	5
Co_935	3
Co_343	1
Co_427	1
Co_939	4
Co_342	1
Co_41	1
Co_248	1
Co_313	2
Co_199	3
Co_459	2
Co_695	3
Z11-D_10	3
Co_651	1
Co_614	5
Z2-D_2	1
Co_203	4
Co_385	1
Co_760	1
Z13-X_6	5
Co_814	5
Co_148	1
Z3-D_3	1
Co_370	1
Co_73	1
Z1-X_1	4
Co_421	4
Z5-X_9	1
Co_804	1
Co_417	3
Co_284	3
Z10-X_4	2
Co_925	4
Co_771	4
Co_339	1
Co_777	4
Co_645	3
Co_746	5
Co_559	1
Z14-X_2	5
Co_114	1
Co_546	1
Co_833	1
Co_226	5
Co_663	5
Co_106	4
Co_362	1
Co_620	1
Co_641	1
Co_431	4
Co_410	2
Co_361	1
Co_223	5
Co_325	3
Co_239	3
Z6-D_3	3
Z11-D_6	3
Co_449	1
Co_815	4
Co_27	4
Co_105	1
Co_382	4
Co_128	1
Co_688	3
Co_752	1
Co_792	3
Z5-D_3	3
Co_521	2
Co_167	1
Co_230	3
Co_400	1
Co_178	4
Co_613	4
Co_371	1
Co_383	5
Co_841	4
Co_5	1

[truncated: 5 more sheets: Supplementary Table 11, Supplementary Table 12, Supplementary Table 13, Supplementary Table 14, Supplementary Table 15]
